# Supplementary material for: Laws of Genome Nucleotide Composition
Source: Genomics Proteomics Bioinformatics. 2024 Aug 30;22(4):qzae061. doi: 10.1093/gpbjnl/qzae061 (PMC11514846; doi:10.1093/gpbjnl/qzae061)
Supplement: qzae061_Supplementary_Data [file qzae061_supplementary_data.zip › Table S1.xlsx]

## Sheet: TableS1
Table S1 Statistics of genome-wide nucleotide composition and related meta information of 17,873 complete genome sequences across three domains of life obtained from NCBI RefSeq
Note: NCBI, National Center of Biotechnology Information; RefSeq, Reference Sequence Database; A, adenine; T, thymine; G, guanine; C, cytosine; S, guanine-plus-cytosine content; R, purine content; Y, pyrimidine content; W, adenine-plus-thymine content.
Assembly accession	Organism	Lineage	Species category	RefSeq category	Assembly level	Genome size	#A	#T	#G	#C	#N/-		A	T	G	C	S	R	R-Y	A'	T'	G'	C'
GCF_000007005.1	Saccharolobus solfataricus P2	cellular organisms;Archaea;TACK group;Crenarchaeota;Thermoprotei;Sulfolobales;Sulfolobaceae;Saccharolobus;Saccharolobus solfataricus;Saccharolobus solfataricus P2	archaea	na	Complete Genome	2992245	955581	965824	536709	534131	0		0.319353	0.322776	0.179367	0.178505	0.357872	0.498719	-0.00256162	0.320242	0.321887	0.178478	0.179394
GCF_000007185.1	Methanopyrus kandleri AV19	cellular organisms;Archaea;Euryarchaeota;Methanopyri;Methanopyrales;Methanopyraceae;Methanopyrus;Methanopyrus kandleri;Methanopyrus kandleri AV19	archaea	representative genome	Complete Genome	1694969	329926	328414	515869	520760	0		0.19465	0.193758	0.304353	0.307239	0.611592	0.499003	-0.00199355	0.193817	0.194591	0.305186	0.306405
GCF_000007225.1	Pyrobaculum aerophilum str. IM2	cellular organisms;Archaea;TACK group;Crenarchaeota;Thermoprotei;Thermoproteales;Thermoproteaceae;Pyrobaculum;Pyrobaculum aerophilum;Pyrobaculum aerophilum str. IM2	archaea	representative genome	Complete Genome	2222430	544397	536537	576579	564917	0		0.244956	0.241419	0.259436	0.254189	0.513625	0.504392	0.00878408	0.245324	0.241051	0.259068	0.254557
GCF_000007305.1	Pyrococcus furiosus DSM 3638	cellular organisms;Archaea;Euryarchaeota;Thermococci;Thermococcales;Thermococcaceae;Pyrococcus;Pyrococcus furiosus;Pyrococcus furiosus DSM 3638	archaea	na	Complete Genome	1908256	565156	565106	389365	388629	0		0.296164	0.296137	0.204042	0.203657	0.407699	0.500206	0.000411894	0.296272	0.296029	0.203933	0.203766
GCF_000008265.1	Picrophilus torridus DSM 9790	cellular organisms;Archaea;Euryarchaeota;Diaforarchaea group;Thermoplasmata;Thermoplasmatales;Picrophilaceae;Picrophilus;Picrophilus torridus;Picrophilus torridus DSM 9790	archaea	representative genome	Complete Genome	1545895	494440	495390	275829	280236	0		0.319841	0.320455	0.178427	0.181278	0.359704	0.498267	-0.00346531	0.319038	0.321257	0.179229	0.180475
GCF_000008645.1	Methanothermobacter thermautotrophicus str. Delta H	cellular organisms;Archaea;Euryarchaeota;Methanomada group;Methanobacteria;Methanobacteriales;Methanobacteriaceae;Methanothermobacter;Methanothermobacter thermautotrophicus;Methanothermobacter thermautotrophicus str. Delta H	archaea	representative genome	Complete Genome	1751377	439338	444338	434571	433130	0		0.250853	0.253708	0.248131	0.247308	0.495439	0.498984	-0.00203212	0.251768	0.252793	0.247216	0.248223
GCF_000009185.1	Haloquadratum walsbyi DSM 16790	cellular organisms;Archaea;Euryarchaeota;Stenosarchaea group;Halobacteria;Haloferacales;Haloferacaceae;Haloquadratum;Haloquadratum walsbyi;Haloquadratum walsbyi DSM 16790	archaea	representative genome	Complete Genome	3179361	830062	827622	757084	764593	0		0.261078	0.260311	0.238125	0.240486	0.478611	0.499203	-0.00159435	0.260279	0.26111	0.238924	0.239687
GCF_000009965.1	Thermococcus kodakarensis KOD1	cellular organisms;Archaea;Euryarchaeota;Thermococci;Thermococcales;Thermococcaceae;Thermococcus;Thermococcus kodakarensis;Thermococcus kodakarensis KOD1	archaea	representative genome	Complete Genome	2088737	503440	499248	542161	543888	0		0.241026	0.239019	0.259564	0.260391	0.519955	0.50059	0.00118014	0.240306	0.239739	0.260284	0.259671
GCF_000011005.1	Methanocella paludicola SANAE	cellular organisms;Archaea;Euryarchaeota;Stenosarchaea group;Methanomicrobia;Methanocellales;Methanocellaceae;Methanocella;Methanocella paludicola;Methanocella paludicola SANAE	archaea	representative genome	Complete Genome	2957635	665167	668227	811830	812411	0		0.224898	0.225933	0.274486	0.274683	0.549169	0.499384	-0.00123105	0.225138	0.225693	0.274246	0.274922
GCF_000011105.1	Pyrococcus horikoshii OT3	cellular organisms;Archaea;Euryarchaeota;Thermococci;Thermococcales;Thermococcaceae;Pyrococcus;Pyrococcus horikoshii;Pyrococcus horikoshii OT3	archaea	representative genome	Complete Genome	1738505	504060	506377	359442	368626	0		0.289939	0.291272	0.206754	0.212036	0.41879	0.496692	-0.00661545	0.288683	0.292528	0.20801	0.21078
GCF_000011125.1	Aeropyrum pernix K1	cellular organisms;Archaea;TACK group;Crenarchaeota;Thermoprotei;Desulfurococcales;Desulfurococcaceae;Aeropyrum;Aeropyrum pernix;Aeropyrum pernix K1	archaea	representative genome	Complete Genome	1669696	360022	369447	466849	473378	0		0.215621	0.221266	0.279601	0.283511	0.563113	0.495222	-0.00955503	0.216356	0.220531	0.278866	0.284247
GCF_000011185.1	Thermoplasma volcanium GSS1	cellular organisms;Archaea;Euryarchaeota;Diaforarchaea group;Thermoplasmata;Thermoplasmatales;Thermoplasmataceae;Thermoplasma;Thermoplasma volcanium;Thermoplasma volcanium GSS1	archaea	representative genome	Complete Genome	1584804	478011	474163	317147	315483	0		0.301622	0.299193	0.200117	0.199068	0.399185	0.501739	0.00347803	0.301452	0.299363	0.200287	0.198898
GCF_000011205.1	Sulfurisphaera tokodaii str. 7	cellular organisms;Archaea;TACK group;Crenarchaeota;Thermoprotei;Sulfolobales;Sulfolobaceae;Sulfurisphaera;Sulfurisphaera tokodaii;Sulfurisphaera tokodaii str. 7	archaea	representative genome	Complete Genome	2694756	900901	910333	444673	438849	0		0.334316	0.337816	0.165014	0.162853	0.327867	0.499331	-0.0013389	0.335616	0.336516	0.163714	0.164153
GCF_000011585.1	Methanococcus maripaludis S2	cellular organisms;Archaea;Euryarchaeota;Methanomada group;Methanococci;Methanococcales;Methanococcaceae;Methanococcus;Methanococcus maripaludis;Methanococcus maripaludis S2	archaea	na	Complete Genome	1661137	559092	552203	275635	274207	0		0.336572	0.332425	0.165932	0.165072	0.331003	0.502503	0.00500681	0.336173	0.332824	0.16633	0.164673
GCF_000012285.1	Sulfolobus acidocaldarius DSM 639	cellular organisms;Archaea;TACK group;Crenarchaeota;Thermoprotei;Sulfolobales;Sulfolobaceae;Sulfolobus;Sulfolobus acidocaldarius;Sulfolobus acidocaldarius DSM 639	archaea	na	Complete Genome	2225959	702249	706614	409058	408038	0		0.315482	0.317443	0.183767	0.183309	0.367076	0.499249	-0.00150272	0.315986	0.316938	0.183262	0.183814
GCF_000012545.1	Methanosphaera stadtmanae DSM 3091	cellular organisms;Archaea;Euryarchaeota;Methanomada group;Methanobacteria;Methanobacteriales;Methanobacteriaceae;Methanosphaera;Methanosphaera stadtmanae;Methanosphaera stadtmanae DSM 3091	archaea	na	Complete Genome	1767403	645239	633765	242608	245791	0		0.365077	0.358585	0.137268	0.139069	0.276337	0.502346	0.00469106	0.363529	0.360134	0.138817	0.13752
GCF_000013725.1	Methanococcoides burtonii DSM 6242	cellular organisms;Archaea;Euryarchaeota;Stenosarchaea group;Methanomicrobia;Methanosarcinales;Methanosarcinaceae;Methanococcoides;Methanococcoides burtonii;Methanococcoides burtonii DSM 6242	archaea	representative genome	Complete Genome	2575032	760719	764779	529204	520330	0		0.295421	0.296998	0.205514	0.202067	0.407581	0.500935	0.00186949	0.296763	0.295656	0.204171	0.203409
GCF_000015145.1	Hyperthermus butylicus DSM 5456	cellular organisms;Archaea;TACK group;Crenarchaeota;Thermoprotei;Desulfurococcales;Pyrodictiaceae;Hyperthermus;Hyperthermus butylicus;Hyperthermus butylicus DSM 5456	archaea	representative genome	Complete Genome	1667163	387694	383590	448391	447488	0		0.232547	0.230085	0.268955	0.268413	0.537367	0.501502	0.00300331	0.232011	0.230622	0.269491	0.267877
GCF_000015205.1	Pyrobaculum islandicum DSM 4184	cellular organisms;Archaea;TACK group;Crenarchaeota;Thermoprotei;Thermoproteales;Thermoproteaceae;Pyrobaculum;Pyrobaculum islandicum;Pyrobaculum islandicum DSM 4184	archaea	representative genome	Complete Genome	1826402	460654	459870	453771	452107	0		0.252219	0.25179	0.248451	0.24754	0.49599	0.50067	0.00134034	0.252343	0.251667	0.248328	0.247663
GCF_000015225.1	Thermofilum pendens Hrk 5	cellular organisms;Archaea;TACK group;Crenarchaeota;Thermoprotei;Thermoproteales;Thermofilaceae;Thermofilum;Thermofilum pendens;Thermofilum pendens Hrk 5	archaea	representative genome	Complete Genome	1813393	382590	385452	518776	526575	0		0.21098	0.212558	0.28608	0.290381	0.576461	0.49706	-0.00587903	0.210524	0.213014	0.286536	0.289925
GCF_000015765.1	Methanocorpusculum labreanum Z	cellular organisms;Archaea;Euryarchaeota;Stenosarchaea group;Methanomicrobia;Methanomicrobiales;Methanocorpusculaceae;Methanocorpusculum;Methanocorpusculum labreanum;Methanocorpusculum labreanum Z	archaea	representative genome	Complete Genome	1804962	450744	451618	449479	453121	0		0.249725	0.250209	0.249024	0.251042	0.500066	0.498749	-0.00250199	0.249342	0.250592	0.249407	0.250659
GCF_000015945.1	Staphylothermus marinus F1	cellular organisms;Archaea;TACK group;Crenarchaeota;Thermoprotei;Desulfurococcales;Desulfurococcaceae;Staphylothermus;Staphylothermus marinus;Staphylothermus marinus F1	archaea	representative genome	Complete Genome	1570485	515199	494206	288188	272892	0		0.328051	0.314684	0.183503	0.173763	0.357265	0.511553	0.0231069	0.328793	0.313941	0.18276	0.174505
GCF_000016125.1	Methanococcus maripaludis C5	cellular organisms;Archaea;Euryarchaeota;Methanomada group;Methanococci;Methanococcales;Methanococcaceae;Methanococcus;Methanococcus maripaludis;Methanococcus maripaludis C5	archaea	na	Complete Genome	1789046	594552	604539	293705	296250	0		0.332329	0.337911	0.164169	0.165591	0.32976	0.496498	-0.00700485	0.332773	0.337468	0.163725	0.166035
GCF_000016385.1	Pyrobaculum arsenaticum DSM 13514	cellular organisms;Archaea;TACK group;Crenarchaeota;Thermoprotei;Thermoproteales;Thermoproteaceae;Pyrobaculum;Pyrobaculum arsenaticum;Pyrobaculum arsenaticum DSM 13514	archaea	representative genome	Complete Genome	2121076	477359	476046	581992	585679	0		0.225055	0.224436	0.274385	0.276124	0.550509	0.49944	-0.00111924	0.224494	0.224997	0.274946	0.275562
GCF_000016605.1	Metallosphaera sedula DSM 5348	cellular organisms;Archaea;TACK group;Crenarchaeota;Thermoprotei;Sulfolobales;Sulfolobaceae;Metallosphaera;Metallosphaera sedula;Metallosphaera sedula DSM 5348	archaea	na	Complete Genome	2191517	593176	585305	513726	499310	0		0.270669	0.267078	0.234416	0.227838	0.462253	0.505085	0.0101697	0.271608	0.266139	0.233477	0.228776
GCF_000017185.1	Methanococcus aeolicus Nankai-3	cellular organisms;Archaea;Euryarchaeota;Methanomada group;Methanococci;Methanococcales;Methanococcaceae;Methanococcus;Methanococcus aeolicus;Methanococcus aeolicus Nankai-3	archaea	representative genome	Complete Genome	1569500	546837	551225	235871	235567	0		0.348415	0.351211	0.150284	0.15009	0.300375	0.498699	-0.0026021	0.348902	0.350723	0.149797	0.150578
GCF_000017225.1	Methanococcus maripaludis C7	cellular organisms;Archaea;Euryarchaeota;Methanomada group;Methanococci;Methanococcales;Methanococcaceae;Methanococcus;Methanococcus maripaludis;Methanococcus maripaludis C7	archaea	na	Complete Genome	1772694	593876	588787	295279	294752	0		0.335013	0.332142	0.166571	0.166273	0.332844	0.501584	0.00316806	0.334635	0.332521	0.166949	0.165895
GCF_000017625.1	Methanoregula boonei 6A8	cellular organisms;Archaea;Euryarchaeota;Stenosarchaea group;Methanomicrobia;Methanomicrobiales;Methanoregulaceae;Methanoregula;Methanoregula boonei;Methanoregula boonei 6A8	archaea	representative genome	Complete Genome	2542943	580142	576551	693876	692374	0		0.228138	0.226726	0.272863	0.272273	0.545136	0.501001	0.0020028	0.227887	0.226976	0.273114	0.272022
GCF_000017945.1	Ignicoccus hospitalis KIN4/I	cellular organisms;Archaea;TACK group;Crenarchaeota;Thermoprotei;Desulfurococcales;Desulfurococcaceae;Ignicoccus;Ignicoccus hospitalis;Ignicoccus hospitalis KIN4/I	archaea	representative genome	Complete Genome	1297538	281521	282644	366636	366737	0		0.216966	0.217831	0.282563	0.282641	0.565203	0.499528	-0.000943325	0.217193	0.217603	0.282335	0.282868
GCF_000018305.1	Caldivirga maquilingensis IC-167	cellular organisms;Archaea;TACK group;Crenarchaeota;Thermoprotei;Thermoproteales;Thermoproteaceae;Caldivirga;Caldivirga maquilingensis;Caldivirga maquilingensis IC-167	archaea	representative genome	Complete Genome	2077567	591972	590250	447209	448136	0		0.284935	0.284106	0.215256	0.215702	0.430958	0.500191	0.000382659	0.28463	0.284412	0.215562	0.215397
GCF_000018365.1	Thermococcus onnurineus NA1	cellular organisms;Archaea;Euryarchaeota;Thermococci;Thermococcales;Thermococcaceae;Thermococcus;Thermococcus onnurineus;Thermococcus onnurineus NA1	archaea	representative genome	Complete Genome	1847607	454016	446273	476955	470363	0		0.245732	0.241541	0.258147	0.25458	0.512727	0.503879	0.00775868	0.245527	0.241746	0.258353	0.254374
GCF_000018465.1	Nitrosopumilus maritimus SCM1	cellular organisms;Archaea;TACK group;Thaumarchaeota;Nitrosopumilales;Nitrosopumilaceae;Nitrosopumilus;Nitrosopumilus maritimus;Nitrosopumilus maritimus SCM1	archaea	representative genome	Complete Genome	1645259	536338	546777	278882	283262	0		0.32599	0.332335	0.169506	0.172169	0.341675	0.495496	-0.00900709	0.326198	0.332127	0.169299	0.172376
GCF_000018485.1	Methanococcus maripaludis C6	cellular organisms;Archaea;Euryarchaeota;Methanomada group;Methanococci;Methanococcales;Methanococcaceae;Methanococcus;Methanococcus maripaludis;Methanococcus maripaludis C6	archaea	na	Complete Genome	1744193	577398	583830	290832	292133	0		0.33104	0.334728	0.166743	0.167489	0.334232	0.497783	-0.00443357	0.331408	0.33436	0.166375	0.167857
GCF_000019605.1	Candidatus Korarchaeum cryptofilum OPF8	cellular organisms;Archaea;TACK group;Candidatus Korarchaeota;Candidatus Korarchaeum;Candidatus Korarchaeum cryptofilum;Candidatus Korarchaeum cryptofilum OPF8	archaea	na	Complete Genome	1590757	408429	402846	395711	383771	0		0.256751	0.253242	0.248756	0.241251	0.490007	0.505508	0.0110155	0.257805	0.252188	0.247702	0.242305
GCF_000019805.1	Pyrobaculum neutrophilum V24Sta	cellular organisms;Archaea;TACK group;Crenarchaeota;Thermoprotei;Thermoproteales;Thermoproteaceae;Pyrobaculum;Pyrobaculum neutrophilum;Pyrobaculum neutrophilum V24Sta	archaea	representative genome	Complete Genome	1769823	357254	352257	533538	526774	0		0.201859	0.199035	0.301464	0.297642	0.599106	0.503323	0.0066453	0.201779	0.199115	0.301544	0.297562
GCF_000020905.1	Desulfurococcus amylolyticus 1221n	cellular organisms;Archaea;TACK group;Crenarchaeota;Thermoprotei;Desulfurococcales;Desulfurococcaceae;Desulfurococcus;Desulfurococcus amylolyticus;Desulfurococcus amylolyticus 1221n	archaea	na	Complete Genome	1365223	366809	379434	303024	315956	0		0.268681	0.277928	0.221959	0.231432	0.453391	0.49064	-0.01872	0.268188	0.278421	0.222452	0.230939
GCF_000021965.1	Methanosphaerula palustris E1-9c	cellular organisms;Archaea;Euryarchaeota;Stenosarchaea group;Methanomicrobia;Methanomicrobiales;Methanoregulaceae;Methanosphaerula;Methanosphaerula palustris;Methanosphaerula palustris E1-9c	archaea	representative genome	Complete Genome	2922917	648456	656519	810340	807602	0		0.221852	0.224611	0.277237	0.2763	0.553537	0.499089	-0.00182181	0.222825	0.223638	0.276264	0.277273
GCF_000022205.1	Halorubrum lacusprofundi ATCC 49239	cellular organisms;Archaea;Euryarchaeota;Stenosarchaea group;Halobacteria;Haloferacales;Halorubraceae;Halorubrum;Halorubrum lacusprofundi;Halorubrum lacusprofundi ATCC 49239	archaea	representative genome	Complete Genome	3692576	660775	669587	1182033	1180181	0		0.178947	0.181333	0.320111	0.319609	0.63972	0.499058	-0.00188486	0.179801	0.18048	0.319257	0.320463
GCF_000022365.1	Thermococcus gammatolerans EJ3	cellular organisms;Archaea;Euryarchaeota;Thermococci;Thermococcales;Thermococcaceae;Thermococcus;Thermococcus gammatolerans;Thermococcus gammatolerans EJ3	archaea	representative genome	Complete Genome	2045438	470421	479450	544605	550962	0		0.229985	0.2344	0.266253	0.269361	0.535615	0.496239	-0.00752211	0.230446	0.233939	0.265793	0.269822
GCF_000022385.1	Sulfolobus islandicus L.S.2.15	cellular organisms;Archaea;TACK group;Crenarchaeota;Thermoprotei;Sulfolobales;Sulfolobaceae;Sulfolobus;Sulfolobus islandicus;Sulfolobus islandicus L.S.2.15	archaea	na	Complete Genome	2736272	888038	887501	485602	475131	0		0.324543	0.324347	0.177468	0.173642	0.35111	0.502011	0.00402299	0.32575	0.32314	0.176261	0.174849
GCF_000022405.1	Sulfolobus islandicus M.14.25	cellular organisms;Archaea;TACK group;Crenarchaeota;Thermoprotei;Sulfolobales;Sulfolobaceae;Sulfolobus;Sulfolobus islandicus;Sulfolobus islandicus M.14.25	archaea	na	Complete Genome	2608832	845854	847291	459206	456481	0		0.324227	0.324778	0.17602	0.174975	0.350995	0.500247	0.000493708	0.324663	0.324342	0.175584	0.175411
GCF_000022425.1	Sulfolobus islandicus M.16.27	cellular organisms;Archaea;TACK group;Crenarchaeota;Thermoprotei;Sulfolobales;Sulfolobaceae;Sulfolobus;Sulfolobus islandicus;Sulfolobus islandicus M.16.27	archaea	na	Complete Genome	2692402	875110	874690	473585	469017	0		0.325029	0.324873	0.175897	0.1742	0.350097	0.500926	0.00185262	0.325553	0.324349	0.175373	0.174724
GCF_000022445.1	Sulfolobus islandicus M.16.4	cellular organisms;Archaea;TACK group;Crenarchaeota;Thermoprotei;Sulfolobales;Sulfolobaceae;Sulfolobus;Sulfolobus islandicus;Sulfolobus islandicus M.16.4	archaea	representative genome	Complete Genome	2586647	839911	841351	453889	451496	0		0.32471	0.325267	0.175474	0.174549	0.350023	0.500184	0.000368431	0.325108	0.324869	0.175076	0.174947
GCF_000022465.1	Sulfolobus islandicus Y.G.57.14	cellular organisms;Archaea;TACK group;Crenarchaeota;Thermoprotei;Sulfolobales;Sulfolobaceae;Sulfolobus;Sulfolobus islandicus;Sulfolobus islandicus Y.G.57.14	archaea	na	Complete Genome	2702058	873665	872260	482615	473518	0		0.323333	0.322813	0.17861	0.175243	0.353854	0.501943	0.00388667	0.324329	0.321818	0.177614	0.176239
GCF_000022485.1	Sulfolobus islandicus Y.N.15.51	cellular organisms;Archaea;TACK group;Crenarchaeota;Thermoprotei;Sulfolobales;Sulfolobaceae;Sulfolobus;Sulfolobus islandicus;Sulfolobus islandicus Y.N.15.51	archaea	na	Complete Genome	2854410	919520	927129	499371	508390	0		0.32214	0.324806	0.174947	0.178107	0.353054	0.497087	-0.00582537	0.321589	0.325357	0.175499	0.177555
GCF_000022545.1	Thermococcus sibiricus MM 739	cellular organisms;Archaea;Euryarchaeota;Thermococci;Thermococcales;Thermococcaceae;Thermococcus;Thermococcus sibiricus;Thermococcus sibiricus MM 739	archaea	representative genome	Complete Genome	1845800	550363	553402	370810	371225	0		0.29817	0.299817	0.200894	0.201119	0.402013	0.499064	-0.00187128	0.298434	0.299553	0.20063	0.201382
GCF_000023945.1	Halorhabdus utahensis DSM 12940	cellular organisms;Archaea;Euryarchaeota;Stenosarchaea group;Halobacteria;Halobacteriales;Haloarculaceae;Halorhabdus;Halorhabdus utahensis;Halorhabdus utahensis DSM 12940	archaea	representative genome	Complete Genome	3116795	582913	573419	980610	979853	0		0.187023	0.183977	0.314621	0.314378	0.629	0.501644	0.00328896	0.18611	0.18489	0.315534	0.313465
GCF_000023965.1	Halomicrobium mukohataei DSM 12286	cellular organisms;Archaea;Euryarchaeota;Stenosarchaea group;Halobacteria;Halobacteriales;Haloarculaceae;Halomicrobium;Halomicrobium mukohataei;Halomicrobium mukohataei DSM 12286	archaea	representative genome	Complete Genome	3332349	574261	574376	1092749	1090963	0		0.172329	0.172364	0.327922	0.327386	0.655307	0.500251	0.000501448	0.172433	0.17226	0.327818	0.327489
GCF_000023985.1	Methanocaldococcus fervens AG86	cellular organisms;Archaea;Euryarchaeota;Methanomada group;Methanococci;Methanococcales;Methanocaldococcaceae;Methanocaldococcus;Methanocaldococcus fervens;Methanocaldococcus fervens AG86	archaea	representative genome	Complete Genome	1507251	511163	510476	244002	241610	0		0.339136	0.33868	0.161885	0.160298	0.322184	0.501021	0.00204279	0.3396	0.338216	0.161421	0.160763
GCF_000024185.1	Methanobrevibacter ruminantium M1	cellular organisms;Archaea;Euryarchaeota;Methanomada group;Methanobacteria;Methanobacteriales;Methanobacteriaceae;Methanobrevibacter;Methanobrevibacter ruminantium;Methanobrevibacter ruminantium M1	archaea	representative genome	Complete Genome	2937203	985807	992664	479215	479517	0		0.335628	0.337962	0.163154	0.163256	0.32641	0.498781	-0.00243735	0.335974	0.337616	0.162807	0.163603
GCF_000024625.1	Methanocaldococcus vulcanius M7	cellular organisms;Archaea;Euryarchaeota;Methanomada group;Methanococci;Methanococcales;Methanocaldococcaceae;Methanocaldococcus;Methanocaldococcus vulcanius;Methanocaldococcus vulcanius M7	archaea	representative genome	Complete Genome	1761737	602038	603417	276754	279528	0		0.34173	0.342513	0.157092	0.158666	0.315758	0.498821	-0.00235733	0.341315	0.342928	0.157507	0.158251
GCF_000024745.1	Saccharolobus solfataricus 98/2	cellular organisms;Archaea;TACK group;Crenarchaeota;Thermoprotei;Sulfolobales;Sulfolobaceae;Saccharolobus;Saccharolobus solfataricus;Saccharolobus solfataricus 98/2	archaea	na	Complete Genome	2668974	849347	863463	476790	479374	0		0.31823	0.323519	0.178642	0.17961	0.358252	0.496871	-0.00625709	0.318867	0.322882	0.178005	0.180247
GCF_000025285.1	Archaeoglobus profundus DSM 5631	cellular organisms;Archaea;Euryarchaeota;Archaeoglobi;Archaeoglobales;Archaeoglobaceae;Archaeoglobus;Archaeoglobus profundus;Archaeoglobus profundus DSM 5631	archaea	representative genome	Complete Genome	1563423	453661	453053	329477	327232	0		0.290172	0.289783	0.210741	0.209305	0.420046	0.500912	0.00182484	0.290506	0.289448	0.210406	0.20964
GCF_000025325.1	Haloterrigena turkmenica DSM 5511	cellular organisms;Archaea;Euryarchaeota;Stenosarchaea group;Halobacteria;Natrialbales;Natrialbaceae;Haloterrigena;Haloterrigena turkmenica;Haloterrigena turkmenica DSM 5511	archaea	representative genome	Complete Genome	5440782	968432	975871	1748579	1747900	0		0.177995	0.179362	0.321384	0.321259	0.642643	0.499379	-0.00124247	0.178457	0.178901	0.320922	0.321721
GCF_000025505.1	Ferroglobus placidus DSM 10642	cellular organisms;Archaea;Euryarchaeota;Archaeoglobi;Archaeoglobales;Archaeoglobaceae;Ferroglobus;Ferroglobus placidus;Ferroglobus placidus DSM 10642	archaea	representative genome	Complete Genome	2196266	615993	610942	487587	481744	0		0.280473	0.278173	0.222007	0.219347	0.441354	0.50248	0.00496024	0.280708	0.277937	0.221772	0.219582
GCF_000025525.1	Methanocaldococcus sp. FS406-22	cellular organisms;Archaea;Euryarchaeota;Methanomada group;Methanococci;Methanococcales;Methanocaldococcaceae;Methanocaldococcus;unclassified Methanocaldococcus;Methanocaldococcus sp. FS406-22	archaea	na	Complete Genome	1773136	602862	602177	286220	281877	0		0.339998	0.339611	0.16142	0.158971	0.320391	0.501418	0.00283565	0.340768	0.338841	0.16065	0.159741
GCF_000025625.1	Natrialba magadii ATCC 43099	cellular organisms;Archaea;Euryarchaeota;Stenosarchaea group;Halobacteria;Natrialbales;Natrialbaceae;Natrialba;Natrialba magadii;Natrialba magadii ATCC 43099	archaea	na	Complete Genome	4443643	864938	865853	1356361	1356491	0		0.194646	0.194852	0.305236	0.305266	0.610502	0.499882	-0.000235167	0.194703	0.194795	0.305179	0.305323
GCF_000025665.1	Aciduliprofundum boonei T469	cellular organisms;Archaea;Euryarchaeota;Diaforarchaea group;DHVE2 group;Aciduliprofundum;Aciduliprofundum boonei;Aciduliprofundum boonei T469	archaea	na	Complete Genome	1486778	452189	452397	287479	294713	0		0.30414	0.30428	0.193357	0.198223	0.39158	0.497497	-0.00500545	0.302687	0.305733	0.19481	0.19677
GCF_000025685.1	Haloferax volcanii DS2	cellular organisms;Archaea;Euryarchaeota;Stenosarchaea group;Halobacteria;Haloferacales;Haloferacaceae;Haloferax;Haloferax volcanii;Haloferax volcanii DS2	archaea	representative genome	Complete Genome	4012900	691855	693402	1315687	1311956	0		0.172408	0.172793	0.327864	0.326935	0.654799	0.500272	0.000544245	0.172694	0.172507	0.327578	0.327221
GCF_000026045.1	Natronomonas pharaonis DSM 2160	cellular organisms;Archaea;Euryarchaeota;Stenosarchaea group;Halobacteria;Halobacteriales;Haloarculaceae;Natronomonas;Natronomonas pharaonis;Natronomonas pharaonis DSM 2160	archaea	representative genome	Complete Genome	2749696	506772	507325	868972	866627	0		0.184301	0.184502	0.316025	0.315172	0.631197	0.500326	0.000651708	0.184522	0.184281	0.315804	0.315393
GCF_000063445.1	Methanocella arvoryzae MRE50	cellular organisms;Archaea;Euryarchaeota;Stenosarchaea group;Methanomicrobia;Methanocellales;Methanocellaceae;Methanocella;Methanocella arvoryzae;Methanocella arvoryzae MRE50	archaea	representative genome	Complete Genome	3179916	717692	725896	867422	868906	0		0.225695	0.228275	0.272781	0.273248	0.54603	0.498477	-0.00304662	0.226294	0.227677	0.272183	0.273847
GCF_000092185.1	Thermosphaera aggregans DSM 11486	cellular organisms;Archaea;TACK group;Crenarchaeota;Thermoprotei;Desulfurococcales;Desulfurococcaceae;Thermosphaera;Thermosphaera aggregans;Thermosphaera aggregans DSM 11486	archaea	representative genome	Complete Genome	1316595	349077	352216	311039	304263	0		0.265136	0.26752	0.236245	0.231098	0.467343	0.501381	0.00276243	0.267064	0.265593	0.234317	0.233026
GCF_000092305.1	Methanocaldococcus infernus ME	cellular organisms;Archaea;Euryarchaeota;Methanomada group;Methanococci;Methanococcales;Methanocaldococcaceae;Methanocaldococcus;Methanocaldococcus infernus;Methanocaldococcus infernus ME	archaea	representative genome	Complete Genome	1328194	439979	441696	220689	225830	0		0.331261	0.332554	0.166157	0.170028	0.336185	0.497418	-0.0051634	0.330194	0.333621	0.167225	0.16896
GCF_000092465.1	Staphylothermus hellenicus DSM 12710	cellular organisms;Archaea;TACK group;Crenarchaeota;Thermoprotei;Desulfurococcales;Desulfurococcaceae;Staphylothermus;Staphylothermus hellenicus;Staphylothermus hellenicus DSM 12710	archaea	representative genome	Complete Genome	1580347	487633	510541	285234	296939	0		0.308561	0.323056	0.180488	0.187895	0.368383	0.489049	-0.0219022	0.308892	0.322725	0.180157	0.188226
GCF_000144915.1	Acidilobus saccharovorans 345-15	cellular organisms;Archaea;TACK group;Crenarchaeota;Thermoprotei;Acidilobales;Acidilobaceae;Acidilobus;Acidilobus saccharovorans;Acidilobus saccharovorans 345-15	archaea	representative genome	Complete Genome	1496453	319285	320937	426519	429712	0		0.213361	0.214465	0.28502	0.287154	0.572174	0.498381	-0.00323766	0.213221	0.214606	0.285161	0.287013
GCF_000145295.1	Methanothermobacter marburgensis str. Marburg	cellular organisms;Archaea;Euryarchaeota;Methanomada group;Methanobacteria;Methanobacteriales;Methanobacteriaceae;Methanothermobacter;Methanothermobacter marburgensis;Methanothermobacter marburgensis str. Marburg	archaea	representative genome	Complete Genome	1639135	420334	421514	398956	398330	1		0.256437	0.257157	0.243394	0.243012	0.486407	0.499831	-0.000337983	0.25671	0.256883	0.243121	0.243286
GCF_000147875.1	Methanolacinia petrolearia DSM 11571	cellular organisms;Archaea;Euryarchaeota;Stenosarchaea group;Methanomicrobia;Methanomicrobiales;Methanomicrobiaceae;Methanolacinia;Methanolacinia petrolearia;Methanolacinia petrolearia DSM 11571	archaea	representative genome	Complete Genome	2843290	753786	741808	674621	673075	0		0.26511	0.260898	0.237268	0.236724	0.473992	0.502378	0.00475646	0.264255	0.261753	0.238123	0.235869
GCF_000148385.1	Vulcanisaeta distributa DSM 14429	cellular organisms;Archaea;TACK group;Crenarchaeota;Thermoprotei;Thermoproteales;Thermoproteaceae;Vulcanisaeta;Vulcanisaeta distributa;Vulcanisaeta distributa DSM 14429	archaea	representative genome	Complete Genome	2374137	647458	648163	545378	533138	0		0.272713	0.27301	0.229716	0.224561	0.454277	0.502429	0.00485861	0.274187	0.271536	0.228242	0.226035
GCF_000151105.2	Thermococcus barophilus MP	cellular organisms;Archaea;Euryarchaeota;Thermococci;Thermococcales;Thermococcaceae;Thermococcus;Thermococcus barophilus;Thermococcus barophilus MP	archaea	representative genome	Complete Genome	2064237	603431	600706	429321	430779	0		0.292326	0.291006	0.20798	0.208687	0.416667	0.500307	0.000613786	0.291845	0.291487	0.208462	0.208206
GCF_000151205.2	Thermococcus sp. AM4	cellular organisms;Archaea;Euryarchaeota;Thermococci;Thermococcales;Thermococcaceae;Thermococcus;unclassified Thermococcus;Thermococcus sp. AM4	archaea	na	Complete Genome	2086428	474970	468492	572242	570724	0		0.227647	0.224543	0.274269	0.273541	0.54781	0.501916	0.00383239	0.226962	0.225229	0.274955	0.272855
GCF_000152265.2	Ferroplasma acidarmanus fer1	cellular organisms;Archaea;Euryarchaeota;Diaforarchaea group;Thermoplasmata;Thermoplasmatales;Ferroplasmaceae;Ferroplasma;Ferroplasma acidarmanus;Ferroplasma acidarmanus fer1	archaea	representative genome	Complete Genome	1935211	618692	610816	355763	349927	13		0.319705	0.315635	0.183838	0.180822	0.36466	0.503543	0.00708558	0.319921	0.315419	0.183622	0.181038
GCF_000172995.2	Halogeometricum borinquense DSM 11551	cellular organisms;Archaea;Euryarchaeota;Stenosarchaea group;Halobacteria;Haloferacales;Haloferacaceae;Halogeometricum;Halogeometricum borinquense;Halogeometricum borinquense DSM 11551	archaea	representative genome	Complete Genome	3944467	790017	790111	1180047	1184292	0		0.200285	0.200309	0.299165	0.300241	0.599406	0.49945	-0.00110002	0.200076	0.200517	0.299374	0.300033
GCF_000179575.2	Methanothermococcus okinawensis IH1	cellular organisms;Archaea;Euryarchaeota;Methanomada group;Methanococci;Methanococcales;Methanococcaceae;Methanothermococcus;Methanothermococcus okinawensis;Methanothermococcus okinawensis IH1	archaea	representative genome	Complete Genome	1677455	593149	593201	244868	246237	0		0.353601	0.353632	0.145976	0.146792	0.292768	0.499576	-0.000847117	0.353316	0.353916	0.14626	0.146508
GCF_000186365.1	Desulfurococcus mucosus DSM 2162	cellular organisms;Archaea;TACK group;Crenarchaeota;Thermoprotei;Desulfurococcales;Desulfurococcaceae;Desulfurococcus;Desulfurococcus mucosus;Desulfurococcus mucosus DSM 2162	archaea	representative genome	Complete Genome	1314639	305753	310265	345215	353406	0		0.232576	0.236008	0.262593	0.268824	0.531417	0.495169	-0.00966273	0.232028	0.236556	0.263141	0.268276
GCF_000189555.1	Sulfolobus islandicus REY15A	cellular organisms;Archaea;TACK group;Crenarchaeota;Thermoprotei;Sulfolobales;Sulfolobaceae;Sulfolobus;Sulfolobus islandicus;Sulfolobus islandicus REY15A	archaea	na	Complete Genome	2522992	814414	817766	447974	442838	0		0.322797	0.324125	0.177557	0.175521	0.353078	0.500354	0.000707097	0.32369	0.323232	0.176664	0.176414
GCF_000189575.1	Sulfolobus islandicus HVE10/4	cellular organisms;Archaea;TACK group;Crenarchaeota;Thermoprotei;Sulfolobales;Sulfolobaceae;Sulfolobus;Sulfolobus islandicus;Sulfolobus islandicus HVE10/4	archaea	na	Complete Genome	2655201	861342	860601	468123	465132	3		0.324398	0.324119	0.176304	0.175178	0.351482	0.500703	0.00140554	0.324715	0.323803	0.175988	0.175494
GCF_000190315.1	Vulcanisaeta moutnovskia 768-28	cellular organisms;Archaea;TACK group;Crenarchaeota;Thermoprotei;Thermoproteales;Thermoproteaceae;Vulcanisaeta;Vulcanisaeta moutnovskia;Vulcanisaeta moutnovskia 768-28	archaea	representative genome	Complete Genome	2298983	662394	662119	487656	486814	0		0.288125	0.288005	0.212118	0.211752	0.42387	0.500243	0.000485867	0.288205	0.287925	0.212038	0.211832
GCF_000191585.1	Methanobacterium lacus	cellular organisms;Archaea;Euryarchaeota;Methanomada group;Methanobacteria;Methanobacteriales;Methanobacteriaceae;Methanobacterium;Methanobacterium lacus	archaea	representative genome	Complete Genome	2583753	824551	833478	459196	466528	0		0.319129	0.322584	0.177724	0.180562	0.358287	0.496854	-0.00629278	0.318838	0.322876	0.178016	0.180271
GCF_000193375.1	Thermoproteus uzoniensis 768-20	cellular organisms;Archaea;TACK group;Crenarchaeota;Thermoprotei;Thermoproteales;Thermoproteaceae;Thermoproteus;Thermoproteus uzoniensis;Thermoproteus uzoniensis 768-20	archaea	representative genome	Complete Genome	1936063	393528	387575	581944	573016	0		0.203262	0.200187	0.300581	0.29597	0.596551	0.503843	0.00768622	0.203275	0.200174	0.300568	0.295983
GCF_000194625.1	Archaeoglobus veneficus SNP6	cellular organisms;Archaea;Euryarchaeota;Archaeoglobi;Archaeoglobales;Archaeoglobaceae;Archaeoglobus;Archaeoglobus veneficus;Archaeoglobus veneficus SNP6	archaea	representative genome	Complete Genome	1901943	500556	506542	447051	447794	0		0.263181	0.266329	0.23505	0.23544	0.47049	0.498231	-0.00353796	0.263818	0.265692	0.234413	0.236077
GCF_000195915.1	Thermoplasma acidophilum DSM 1728	cellular organisms;Archaea;Euryarchaeota;Diaforarchaea group;Thermoplasmata;Thermoplasmatales;Thermoplasmataceae;Thermoplasma;Thermoplasma acidophilum;Thermoplasma acidophilum DSM 1728	archaea	representative genome	Complete Genome	1564906	425441	419696	361266	358503	0		0.271864	0.268192	0.230855	0.229089	0.459944	0.502718	0.00543675	0.271496	0.26856	0.231222	0.228722
GCF_000195935.2	Pyrococcus abyssi GE5	cellular organisms;Archaea;Euryarchaeota;Thermococci;Thermococcales;Thermococcaceae;Pyrococcus;Pyrococcus abyssi;Pyrococcus abyssi GE5	archaea	representative genome	Complete Genome	1768562	487609	490204	394112	396637	0		0.275709	0.277177	0.222843	0.224271	0.447114	0.498552	-0.00289501	0.275643	0.277243	0.22291	0.224204
GCF_000196655.1	Methanohalobium evestigatum Z-7303	cellular organisms;Archaea;Euryarchaeota;Stenosarchaea group;Methanomicrobia;Methanosarcinales;Methanosarcinaceae;Methanohalobium;Methanohalobium evestigatum;Methanohalobium evestigatum Z-7303	archaea	representative genome	Complete Genome	2406232	760906	768857	430510	445959	0		0.316223	0.319527	0.178915	0.185335	0.36425	0.495138	-0.00972475	0.314784	0.320966	0.180354	0.183896
GCF_000196895.1	Halalkalicoccus jeotgali B3	cellular organisms;Archaea;Euryarchaeota;Stenosarchaea group;Halobacteria;Halobacteriales;Halobacteriaceae;Halalkalicoccus;Halalkalicoccus jeotgali;Halalkalicoccus jeotgali B3	archaea	representative genome	Complete Genome	3698650	694327	691892	1157966	1154452	0		0.187724	0.187066	0.313078	0.312128	0.625206	0.500802	0.00160842	0.187698	0.187096	0.313105	0.312101
GCF_000204925.1	Metallosphaera cuprina Ar-4	cellular organisms;Archaea;TACK group;Crenarchaeota;Thermoprotei;Sulfolobales;Sulfolobaceae;Metallosphaera;Metallosphaera cuprina;Metallosphaera cuprina Ar-4	archaea	representative genome	Complete Genome	1840348	530130	537372	381751	391095	0		0.28806	0.291995	0.207434	0.212511	0.419946	0.495494	-0.00901243	0.287413	0.292641	0.20808	0.211865
GCF_000211475.1	Pyrococcus sp. NA2	cellular organisms;Archaea;Euryarchaeota;Thermococci;Thermococcales;Thermococcaceae;Pyrococcus;unclassified Pyrococcus;Pyrococcus sp. NA2	archaea	na	Complete Genome	1861320	532485	533302	396428	399105	0		0.286079	0.286518	0.212982	0.21442	0.427403	0.499061	-0.00187716	0.285761	0.286836	0.2133	0.214102
GCF_000213215.1	Acidianus hospitalis W1	cellular organisms;Archaea;TACK group;Crenarchaeota;Thermoprotei;Sulfolobales;Sulfolobaceae;Acidianus;Acidianus hospitalis;Acidianus hospitalis W1	archaea	representative genome	Complete Genome	2137654	707430	700255	363023	366946	0		0.330938	0.327581	0.169823	0.171658	0.341481	0.500761	0.00152129	0.32976	0.328758	0.171	0.170481
GCF_000214725.1	Methanobacterium paludis	cellular organisms;Archaea;Euryarchaeota;Methanomada group;Methanobacteria;Methanobacteriales;Methanobacteriaceae;Methanobacterium;Methanobacterium paludis	archaea	representative genome	Complete Genome	2546541	819637	816980	455780	454144	0		0.321863	0.320819	0.17898	0.178338	0.357318	0.500843	0.00168582	0.321883	0.320799	0.17896	0.178358
GCF_000215995.1	Pyrococcus yayanosii CH1	cellular organisms;Archaea;Euryarchaeota;Thermococci;Thermococcales;Thermococcaceae;Pyrococcus;Pyrococcus yayanosii;Pyrococcus yayanosii CH1	archaea	representative genome	Complete Genome	1716818	419081	411215	446938	439584	0		0.244103	0.239522	0.260329	0.256046	0.516375	0.504433	0.00886524	0.243956	0.239669	0.260476	0.255899
GCF_000217715.1	Halopiger xanaduensis SH-6	cellular organisms;Archaea;Euryarchaeota;Stenosarchaea group;Halobacteria;Natrialbales;Natrialbaceae;Halopiger;Halopiger xanaduensis;Halopiger xanaduensis SH-6	archaea	representative genome	Complete Genome	4355268	760120	756227	1420643	1418278	0		0.174529	0.173635	0.32619	0.325647	0.651836	0.500718	0.00143688	0.174332	0.173832	0.326386	0.32545
GCF_000217995.1	Methanosalsum zhilinae DSM 4017	cellular organisms;Archaea;Euryarchaeota;Stenosarchaea group;Methanomicrobia;Methanosarcinales;Methanosarcinaceae;Methanosalsum;Methanosalsum zhilinae;Methanosalsum zhilinae DSM 4017	archaea	representative genome	Complete Genome	2138444	645955	655159	418886	418444	0		0.302068	0.306372	0.195884	0.195677	0.39156	0.497951	-0.00409737	0.302973	0.305466	0.194978	0.196582
GCF_000220645.1	Methanococcus maripaludis X1	cellular organisms;Archaea;Euryarchaeota;Methanomada group;Methanococci;Methanococcales;Methanococcaceae;Methanococcus;Methanococcus maripaludis;Methanococcus maripaludis X1	archaea	na	Complete Genome	1746697	591958	579361	286368	289006	0		0.338901	0.331689	0.163948	0.165459	0.329407	0.50285	0.00570162	0.337208	0.333386	0.165642	0.163765
GCF_000221185.1	Thermococcus sp. 4557	cellular organisms;Archaea;Euryarchaeota;Thermococci;Thermococcales;Thermococcaceae;Thermococcus;unclassified Thermococcus;Thermococcus sp. 4557	archaea	na	Complete Genome	2011320	441510	441886	562581	565343	0		0.219513	0.2197	0.279707	0.281081	0.560788	0.49922	-0.00156017	0.219263	0.219949	0.279957	0.280831
GCF_000223395.1	Pyrolobus fumarii 1A	cellular organisms;Archaea;TACK group;Crenarchaeota;Thermoprotei;Desulfurococcales;Pyrodictiaceae;Pyrolobus;Pyrolobus fumarii;Pyrolobus fumarii 1A	archaea	representative genome	Complete Genome	1843267	415838	415399	507020	505010	0		0.225598	0.22536	0.275066	0.273976	0.549041	0.500664	0.00132862	0.225779	0.22518	0.274885	0.274156
GCF_000223905.1	Haloarcula hispanica ATCC 33960	cellular organisms;Archaea;Euryarchaeota;Stenosarchaea group;Halobacteria;Halobacteriales;Haloarculaceae;Haloarcula;Haloarcula hispanica;Haloarcula hispanica ATCC 33960	archaea	representative genome	Complete Genome	3890005	728937	731579	1213777	1215712	0		0.187387	0.188066	0.312025	0.312522	0.624546	0.499412	-0.00117661	0.187506	0.187948	0.311906	0.312641
GCF_000224475.1	halophilic archaeon DL31	cellular organisms;Archaea;Euryarchaeota;Stenosarchaea group;Halobacteria;Haloferacales;unclassified Haloferacales;unclassified Haloferacales (miscellaneous);halophilic archaeon DL31	archaea	na	Complete Genome	3643158	687232	683297	1136997	1135632	0		0.188636	0.187556	0.312091	0.311716	0.623807	0.500727	0.00145478	0.18837	0.187823	0.312357	0.31145
GCF_000226975.2	Halobiforma lacisalsi AJ5	cellular organisms;Archaea;Euryarchaeota;Stenosarchaea group;Halobacteria;Natrialbales;Natrialbaceae;Halobiforma;Halobiforma lacisalsi;Halobiforma lacisalsi AJ5	archaea	representative genome	Complete Genome	4381543	758324	763470	1429250	1430499	0		0.173072	0.174247	0.326198	0.326483	0.652681	0.49927	-0.00145953	0.173406	0.173913	0.325864	0.326817
GCF_000230715.2	Natronobacterium gregoryi SP2	cellular organisms;Archaea;Euryarchaeota;Stenosarchaea group;Halobacteria;Natrialbales;Natrialbaceae;Natronobacterium;Natronobacterium gregoryi;Natronobacterium gregoryi SP2	archaea	representative genome	Complete Genome	3788356	718771	711882	1180617	1177086	0		0.189732	0.187913	0.311644	0.310712	0.622355	0.501375	0.00275053	0.189342	0.188303	0.312033	0.310322
GCF_000230735.2	Natrinema pellirubrum DSM 15624	cellular organisms;Archaea;Euryarchaeota;Stenosarchaea group;Halobacteria;Natrialbales;Natrialbaceae;Natrinema;Natrinema pellirubrum;Natrinema pellirubrum DSM 15624	archaea	representative genome	Complete Genome	4354100	781137	786725	1391024	1395214	0		0.179403	0.180686	0.319475	0.320437	0.639911	0.498877	-0.0022457	0.17964	0.180449	0.319237	0.320674
GCF_000230955.2	Halobacterium sp. DL1	cellular organisms;Archaea;Euryarchaeota;Stenosarchaea group;Halobacteria;Halobacteriales;Halobacteriaceae;Halobacterium;unclassified Halobacterium;Halobacterium sp. DL1	archaea	na	Complete Genome	3162560	530584	531019	1050614	1050343	0		0.16777	0.167908	0.332204	0.332118	0.664322	0.499974	-5.18567e-05	0.16783	0.167848	0.332144	0.332178
GCF_000231015.2	Desulfurococcus amylolyticus DSM 16532	cellular organisms;Archaea;TACK group;Crenarchaeota;Thermoprotei;Desulfurococcales;Desulfurococcaceae;Desulfurococcus;Desulfurococcus amylolyticus;Desulfurococcus amylolyticus DSM 16532	archaea	representative genome	Complete Genome	1384116	377694	385940	309772	310710	0		0.272877	0.278835	0.223805	0.224483	0.448288	0.496682	-0.00663528	0.274026	0.277687	0.222657	0.225631
GCF_000234805.1	Pyrobaculum ferrireducens	cellular organisms;Archaea;TACK group;Crenarchaeota;Thermoprotei;Thermoproteales;Thermoproteaceae;Pyrobaculum;Pyrobaculum ferrireducens	archaea	representative genome	Complete Genome	2467972	531445	530602	713321	692604	0		0.215337	0.214995	0.289031	0.280637	0.569668	0.504368	0.00873592	0.217046	0.213286	0.287322	0.282346
GCF_000235565.1	Methanosaeta harundinacea 6Ac	cellular organisms;Archaea;Euryarchaeota;Stenosarchaea group;Methanomicrobia;Methanosarcinales;Methanotrichaceae;Methanothrix;Methanosaeta harundinacea;Methanosaeta harundinacea 6Ac	archaea	na	Complete Genome	2571034	504477	508604	779899	778054	0		0.196216	0.197821	0.303341	0.302623	0.605964	0.499556	-0.000887581	0.196843	0.197193	0.302713	0.303251
GCF_000237865.1	Haloquadratum walsbyi C23	cellular organisms;Archaea;Euryarchaeota;Stenosarchaea group;Halobacteria;Haloferacales;Haloferacaceae;Haloquadratum;Haloquadratum walsbyi;Haloquadratum walsbyi C23	archaea	na	Complete Genome	3260476	854015	851999	777249	777213	0		0.26193	0.261311	0.238385	0.238374	0.476759	0.500315	0.000629356	0.261785	0.261456	0.23853	0.23823
GCF_000243255.1	Methanoplanus limicola DSM 2279	cellular organisms;Archaea;Euryarchaeota;Stenosarchaea group;Methanomicrobia;Methanomicrobiales;Methanomicrobiaceae;Methanoplanus;Methanoplanus limicola;Methanoplanus limicola DSM 2279	archaea	representative genome	Chromosome	3200946	966608	883032	659849	690757	700		0.302042	0.275926	0.206187	0.215845	0.422032	0.508229	0.0164575	0.29374	0.284228	0.214489	0.207543
GCF_000246985.2	Thermococcus litoralis DSM 5473	cellular organisms;Archaea;Euryarchaeota;Thermococci;Thermococcales;Thermococcaceae;Thermococcus;Thermococcus litoralis;Thermococcus litoralis DSM 5473	archaea	representative genome	Complete Genome	2215172	628058	632615	476480	477975	44		0.283531	0.285588	0.215103	0.215778	0.43088	0.498634	-0.00273212	0.283782	0.285337	0.214852	0.216029
GCF_000251105.1	Methanocella conradii HZ254	cellular organisms;Archaea;Euryarchaeota;Stenosarchaea group;Methanomicrobia;Methanocellales;Methanocellaceae;Methanocella;Methanocella conradii;Methanocella conradii HZ254	archaea	representative genome	Complete Genome	2378438	563550	560495	630681	623712	0		0.236941	0.235657	0.265166	0.262236	0.527402	0.502107	0.00421453	0.237295	0.235303	0.264812	0.26259
GCF_000253055.1	Thermoproteus tenax Kra 1	cellular organisms;Archaea;TACK group;Crenarchaeota;Thermoprotei;Thermoproteales;Thermoproteaceae;Thermoproteus;Thermoproteus tenax;Thermoproteus tenax Kra 1	archaea	representative genome	Complete Genome	1841542	409052	417280	504503	510707	0		0.222125	0.226593	0.273957	0.277326	0.551283	0.496082	-0.00783691	0.2226	0.226117	0.273481	0.277801
GCF_000258425.1	Fervidicoccus fontis Kam940	cellular organisms;Archaea;TACK group;Crenarchaeota;Thermoprotei;Fervidicoccales;Fervidicoccaceae;Fervidicoccus;Fervidicoccus fontis;Fervidicoccus fontis Kam940	archaea	representative genome	Complete Genome	1319206	408309	416535	244710	249652	0		0.309511	0.315747	0.185498	0.189244	0.374742	0.495009	-0.00998176	0.309508	0.31575	0.185501	0.189241
GCF_000263735.1	Pyrococcus sp. ST04	cellular organisms;Archaea;Euryarchaeota;Thermococci;Thermococcales;Thermococcaceae;Pyrococcus;unclassified Pyrococcus;Pyrococcus sp. ST04	archaea	na	Complete Genome	1736885	501515	500784	364406	370180	0		0.288744	0.288323	0.209804	0.213129	0.422933	0.498548	-0.00290347	0.287696	0.289371	0.210853	0.21208
GCF_000264495.1	Thermogladius calderae 1633	cellular organisms;Archaea;TACK group;Crenarchaeota;Thermoprotei;Desulfurococcales;Desulfurococcaceae;Thermogladius;Thermogladius calderae;Thermogladius calderae 1633	archaea	representative genome	Complete Genome	1356318	301633	300014	379810	374861	0		0.222391	0.221197	0.28003	0.276381	0.556412	0.502421	0.00484252	0.222868	0.22072	0.279553	0.276859
GCF_000265525.1	Thermococcus cleftensis	cellular organisms;Archaea;Euryarchaeota;Thermococci;Thermococcales;Thermococcaceae;Thermococcus;Thermococcus cleftensis	archaea	representative genome	Complete Genome	1950313	431170	430527	543389	545227	0		0.221077	0.220748	0.278616	0.279559	0.558175	0.499694	-0.000612722	0.220777	0.221048	0.278917	0.279259
GCF_000275605.1	Pyrococcus furiosus COM1	cellular organisms;Archaea;Euryarchaeota;Thermococci;Thermococcales;Thermococcaceae;Pyrococcus;Pyrococcus furiosus;Pyrococcus furiosus COM1	archaea	na	Complete Genome	1909827	558694	572164	388162	390797	3		0.292537	0.29959	0.203245	0.204625	0.40787	0.495782	-0.00843271	0.293568	0.298563	0.202214	0.205655
GCF_000281695.1	Natrinema sp. J7-2	cellular organisms;Archaea;Euryarchaeota;Stenosarchaea group;Halobacteria;Natrialbales;Natrialbaceae;Natrinema;unclassified Natrinema;Natrinema sp. J7-2	archaea	na	Complete Genome	3793615	683091	678580	1216621	1215319	4		0.180064	0.178874	0.320703	0.320359	0.641062	0.500766	0.00153231	0.179744	0.179194	0.321022	0.32004
GCF_000299365.1	Candidatus Nitrosopumilus koreensis AR1	cellular organisms;Archaea;TACK group;Thaumarchaeota;Nitrosopumilales;Nitrosopumilaceae;Nitrosopumilus;Candidatus Nitrosopumilus koreensis;Candidatus Nitrosopumilus koreensis AR1	archaea	na	Complete Genome	1639964	538601	540771	279567	281025	0		0.328422	0.329746	0.170471	0.17136	0.341832	0.498894	-0.00221224	0.328356	0.329812	0.170538	0.171294
GCF_000299395.1	Candidatus Nitrosopumilus sediminis	cellular organisms;Archaea;TACK group;Thaumarchaeota;Nitrosopumilales;Nitrosopumilaceae;Nitrosopumilus;Candidatus Nitrosopumilus sediminis	archaea	na	Complete Genome	1690905	559290	563662	283029	284924	0		0.330764	0.333349	0.167383	0.168504	0.335887	0.498147	-0.0037063	0.330826	0.333287	0.167321	0.168566
GCF_000300255.2	Candidatus Methanomethylophilus alvus Mx1201	cellular organisms;Archaea;Euryarchaeota;Diaforarchaea group;Thermoplasmata;Methanomassiliicoccales;Candidatus Methanomethylophilaceae;Candidatus Methanomethylophilus;Candidatus Methanomethylophilus alvus;Candidatus Methanomethylophilus alvus Mx1201	archaea	na	Complete Genome	1666795	368847	371295	463419	463231	0		0.221291	0.22276	0.27803	0.277917	0.555947	0.499321	-0.0013559	0.221725	0.222328	0.277596	0.278351
GCF_000303155.1	Candidatus Nitrososphaera gargensis Ga9.2	cellular organisms;Archaea;TACK group;Thaumarchaeota;Nitrososphaeria;Nitrososphaerales;Nitrososphaeraceae;Nitrososphaera;Candidatus Nitrososphaera gargensis;Candidatus Nitrososphaera gargensis Ga9.2	archaea	na	Complete Genome	2833868	738394	725378	687002	683094	0		0.26056	0.255967	0.242426	0.241047	0.483472	0.502986	0.00597205	0.259806	0.256722	0.24318	0.240292
GCF_000304355.2	Methanoculleus bourgensis MS2	cellular organisms;Archaea;Euryarchaeota;Stenosarchaea group;Methanomicrobia;Methanomicrobiales;Methanomicrobiaceae;Methanoculleus;Methanoculleus bourgensis;Methanoculleus bourgensis MS2	archaea	representative genome	Complete Genome	2789774	543698	554356	848819	842901	0		0.19489	0.19871	0.304261	0.30214	0.6064	0.49915	-0.00169906	0.196465	0.197134	0.302685	0.303715
GCF_000306765.2	Haloferax mediterranei ATCC 33500	cellular organisms;Archaea;Euryarchaeota;Stenosarchaea group;Halobacteria;Haloferacales;Haloferacaceae;Haloferax;Haloferax mediterranei;Haloferax mediterranei ATCC 33500	archaea	na	Complete Genome	3904707	775969	775335	1177881	1175522	0		0.198727	0.198564	0.301657	0.301053	0.602709	0.500383	0.000766511	0.198798	0.198493	0.301586	0.301124
GCF_000317795.1	Caldisphaera lagunensis DSM 15908	cellular organisms;Archaea;TACK group;Crenarchaeota;Thermoprotei;Acidilobales;Caldisphaeraceae;Caldisphaera;Caldisphaera lagunensis;Caldisphaera lagunensis DSM 15908	archaea	representative genome	Complete Genome	1546846	542242	540024	234603	229977	0		0.350547	0.349113	0.151665	0.148675	0.30034	0.502212	0.00442449	0.351378	0.348282	0.150835	0.149506
GCF_000327485.1	Methanoregula formicica SMSP	cellular organisms;Archaea;Euryarchaeota;Stenosarchaea group;Methanomicrobia;Methanomicrobiales;Methanoregulaceae;Methanoregula;Methanoregula formicica;Methanoregula formicica SMSP	archaea	representative genome	Complete Genome	2820858	634194	629665	777632	779367	0		0.224823	0.223218	0.275672	0.276287	0.551959	0.500495	0.000990479	0.224242	0.223798	0.276253	0.275706
GCF_000327505.1	Aciduliprofundum sp. MAR08-339	cellular organisms;Archaea;Euryarchaeota;Diaforarchaea group;DHVE2 group;Aciduliprofundum;unclassified Aciduliprofundum;Aciduliprofundum sp. MAR08-339	archaea	na	Complete Genome	1437090	400443	402467	316151	318029	0		0.278649	0.280057	0.219994	0.221301	0.441295	0.498642	-0.00271521	0.278594	0.280111	0.220048	0.221246
GCF_000328525.1	Halovivax ruber XH-70	cellular organisms;Archaea;Euryarchaeota;Stenosarchaea group;Halobacteria;Natrialbales;Natrialbaceae;Halovivax;Halovivax ruber;Halovivax ruber XH-70	archaea	representative genome	Complete Genome	3223876	574240	575522	1037566	1036548	0		0.178121	0.178519	0.321838	0.321522	0.64336	0.499959	-8.1889e-05	0.178305	0.178334	0.321654	0.321707
GCF_000328665.1	Methanomethylovorans hollandica DSM 15978	cellular organisms;Archaea;Euryarchaeota;Stenosarchaea group;Methanomicrobia;Methanosarcinales;Methanosarcinaceae;Methanomethylovorans;Methanomethylovorans hollandica;Methanomethylovorans hollandica DSM 15978	archaea	representative genome	Complete Genome	2714013	781353	796383	571485	564792	0		0.287896	0.293434	0.210568	0.208102	0.41867	0.498464	-0.00307183	0.289772	0.291558	0.208692	0.209978
GCF_000328685.1	Natronococcus occultus SP4	cellular organisms;Archaea;Euryarchaeota;Stenosarchaea group;Halobacteria;Natrialbales;Natrialbaceae;Natronococcus;Natronococcus occultus;Natronococcus occultus SP4	archaea	representative genome	Complete Genome	4314118	762967	761485	1394619	1395047	0		0.176854	0.17651	0.323269	0.323368	0.646636	0.500122	0.000244314	0.176725	0.176639	0.323397	0.323239
GCF_000338775.1	Sulfolobus acidocaldarius Ron12/I	cellular organisms;Archaea;TACK group;Crenarchaeota;Thermoprotei;Sulfolobales;Sulfolobaceae;Sulfolobus;Sulfolobus acidocaldarius;Sulfolobus acidocaldarius Ron12/I	archaea	na	Complete Genome	2223983	701678	705953	408676	407676	0		0.315505	0.317427	0.183759	0.183309	0.367068	0.499264	-0.00147258	0.316	0.316932	0.183264	0.183804
GCF_000340315.1	Sulfolobus acidocaldarius N8	cellular organisms;Archaea;TACK group;Crenarchaeota;Thermoprotei;Sulfolobales;Sulfolobaceae;Sulfolobus;Sulfolobus acidocaldarius;Sulfolobus acidocaldarius N8	archaea	na	Complete Genome	2176362	686915	691425	399460	398562	0		0.315625	0.317698	0.183545	0.183132	0.366677	0.49917	-0.00165965	0.316136	0.317187	0.183034	0.183643
GCF_000350305.1	Thermoplasmatales archaeon BRNA1	cellular organisms;Archaea;Euryarchaeota;Diaforarchaea group;Thermoplasmata;Thermoplasmatales;unclassified Thermoplasmatales;unclassified Thermoplasmatales (miscellaneous);Thermoplasmatales archaeon BRNA1	archaea	na	Complete Genome	1461105	306724	302513	424288	427580	0		0.209926	0.207044	0.290388	0.292642	0.58303	0.500314	0.000628976	0.208616	0.208354	0.291698	0.291332
GCF_000364745.1	Sulfolobus islandicus LAL14/1	cellular organisms;Archaea;TACK group;Crenarchaeota;Thermoprotei;Sulfolobales;Sulfolobaceae;Sulfolobus;Sulfolobus islandicus;Sulfolobus islandicus LAL14/1	archaea	na	Complete Genome	2465177	800228	798633	435516	430800	0		0.324613	0.323966	0.176667	0.174754	0.351421	0.50128	0.00256006	0.325119	0.323459	0.176161	0.175261
GCF_000385565.1	Archaeoglobus sulfaticallidus PM70-1	cellular organisms;Archaea;Euryarchaeota;Archaeoglobi;Archaeoglobales;Archaeoglobaceae;Archaeoglobus;Archaeoglobus sulfaticallidus;Archaeoglobus sulfaticallidus PM70-1	archaea	representative genome	Complete Genome	2076931	589848	589039	443101	454943	0		0.284	0.28361	0.213344	0.219046	0.43239	0.497344	-0.00531216	0.282297	0.285313	0.215046	0.217343
GCF_000403645.1	Salinarchaeum sp. Harcht-Bsk1	cellular organisms;Archaea;Euryarchaeota;Stenosarchaea group;Halobacteria;Natrialbales;Natrialbaceae;Salinarchaeum;unclassified Salinarchaeum;Salinarchaeum sp. Harcht-Bsk1	archaea	na	Complete Genome	3255260	543458	544255	1083177	1084370	0		0.166948	0.167192	0.332747	0.333113	0.66586	0.499694	-0.000611318	0.166968	0.167172	0.332726	0.333133
GCF_000404165.1	Methanobrevibacter sp. AbM4	cellular organisms;Archaea;Euryarchaeota;Methanomada group;Methanobacteria;Methanobacteriales;Methanobacteriaceae;Methanobrevibacter;unclassified Methanobrevibacter;Methanobrevibacter sp. AbM4	archaea	na	Complete Genome	1998189	706572	711371	288782	291464	0		0.353606	0.356008	0.144522	0.145864	0.290386	0.498128	-0.00374389	0.353479	0.356135	0.144649	0.145737
GCF_000404225.1	Candidatus Methanomassiliicoccus intestinalis Issoire-Mx1	cellular organisms;Archaea;Euryarchaeota;Diaforarchaea group;Thermoplasmata;Methanomassiliicoccales;Methanomassiliicoccaceae;Methanomassiliicoccus;Candidatus Methanomassiliicoccus intestinalis;Candidatus Methanomassiliicoccus intestinalis Issoire-Mx1	archaea	na	Complete Genome	1931651	566490	568250	399884	397027	0		0.293267	0.294178	0.207017	0.205538	0.412554	0.500284	0.000567908	0.29389	0.293556	0.206394	0.20616
GCF_000446015.1	Thermofilum adornatum	cellular organisms;Archaea;TACK group;Crenarchaeota;Thermoprotei;Thermoproteales;Thermofilaceae;Thermofilum;Thermofilum adornatum	archaea	representative genome	Complete Genome	1750259	466721	469558	405670	408310	0		0.266658	0.268279	0.231777	0.233285	0.465063	0.498435	-0.00312925	0.266632	0.268306	0.231804	0.233259
GCF_000470655.1	Halorhabdus tiamatea SARL4B	cellular organisms;Archaea;Euryarchaeota;Stenosarchaea group;Halobacteria;Halobacteriales;Haloarculaceae;Halorhabdus;Halorhabdus tiamatea;Halorhabdus tiamatea SARL4B	archaea	representative genome	Complete Genome	3146160	588806	583365	987732	986257	0		0.187151	0.185421	0.313948	0.31348	0.627428	0.501099	0.00219824	0.186695	0.185876	0.314404	0.313024
GCF_000499765.1	Methanobacterium sp. MB1	cellular organisms;Archaea;Euryarchaeota;Methanomada group;Methanobacteria;Methanobacteriales;Methanobacteriaceae;Methanobacterium;unclassified Methanobacterium;Methanobacterium sp. MB1	archaea	na	Complete Genome	2029766	615612	607476	402776	403902	0		0.303292	0.299284	0.198435	0.198989	0.397424	0.501727	0.0034536	0.302328	0.300247	0.199398	0.198026
GCF_000504565.1	Haloarcula hispanica N601	cellular organisms;Archaea;Euryarchaeota;Stenosarchaea group;Halobacteria;Halobacteriales;Haloarculaceae;Haloarcula;Haloarcula hispanica;Haloarcula hispanica N601	archaea	na	Complete Genome	3901495	731744	734196	1216947	1218608	0		0.187555	0.188183	0.311918	0.312344	0.624262	0.499473	-0.00105421	0.187671	0.188067	0.311802	0.31246
GCF_000517445.1	Thermococcus paralvinellae	cellular organisms;Archaea;Euryarchaeota;Thermococci;Thermococcales;Thermococcaceae;Thermococcus;Thermococcus paralvinellae	archaea	representative genome	Complete Genome	1957742	590138	578702	398269	390633	0		0.301438	0.295597	0.203433	0.199532	0.402965	0.504871	0.00974184	0.301425	0.295609	0.203445	0.19952
GCF_000517625.1	Halostagnicola larsenii XH-48	cellular organisms;Archaea;Euryarchaeota;Stenosarchaea group;Halobacteria;Natrialbales;Natrialbaceae;Halostagnicola;Halostagnicola larsenii;Halostagnicola larsenii XH-48	archaea	representative genome	Complete Genome	4131176	810341	805039	1257661	1258135	0		0.196153	0.194869	0.304432	0.304546	0.608978	0.500584	0.00116867	0.195739	0.195282	0.304845	0.304133
GCF_000585495.1	Thermococcus nautili	cellular organisms;Archaea;Euryarchaeota;Thermococci;Thermococcales;Thermococcaceae;Thermococcus;Thermococcus nautili	archaea	representative genome	Complete Genome	1976356	445329	447160	544460	539407	0		0.225328	0.226255	0.275487	0.27293	0.548417	0.500815	0.00163027	0.22616	0.225423	0.274655	0.273761
GCF_000591035.1	Aeropyrum camini SY1 = JCM 12091	cellular organisms;Archaea;TACK group;Crenarchaeota;Thermoprotei;Desulfurococcales;Desulfurococcaceae;Aeropyrum;Aeropyrum camini;Aeropyrum camini SY1 = JCM 12091	archaea	representative genome	Complete Genome	1595994	342122	348432	448625	456815	0		0.214363	0.218317	0.281094	0.286226	0.56732	0.495457	-0.00908525	0.214374	0.218305	0.281083	0.286237
GCF_000591055.1	Natronomonas moolapensis 8.8.11	cellular organisms;Archaea;Euryarchaeota;Stenosarchaea group;Halobacteria;Halobacteriales;Haloarculaceae;Natronomonas;Natronomonas moolapensis;Natronomonas moolapensis 8.8.11	archaea	representative genome	Complete Genome	2912573	516526	516685	942552	936810	0		0.177344	0.177398	0.323615	0.321643	0.645258	0.500958	0.00191686	0.177711	0.177031	0.323248	0.322011
GCF_000698785.1	Nitrososphaera viennensis EN76	cellular organisms;Archaea;TACK group;Thaumarchaeota;Nitrososphaeria;Nitrososphaerales;Nitrososphaeraceae;Nitrososphaera;Nitrososphaera viennensis;Nitrososphaera viennensis EN76	archaea	representative genome	Complete Genome	2527938	596353	598971	664344	668270	0		0.235905	0.236941	0.262801	0.264354	0.527155	0.498706	-0.00258867	0.235811	0.237035	0.262895	0.26426
GCF_000725425.1	Palaeococcus pacificus DY20341	cellular organisms;Archaea;Euryarchaeota;Thermococci;Thermococcales;Thermococcaceae;Palaeococcus;Palaeococcus pacificus;Palaeococcus pacificus DY20341	archaea	representative genome	Complete Genome	1859370	525583	533435	405485	394867	0		0.282667	0.28689	0.218077	0.212366	0.430443	0.500744	0.0014876	0.285202	0.284355	0.215541	0.214901
GCF_000730285.1	Candidatus Nitrososphaera evergladensis SR1	cellular organisms;Archaea;TACK group;Thaumarchaeota;Nitrososphaeria;Nitrososphaerales;Nitrososphaeraceae;Nitrososphaera;Candidatus Nitrososphaera evergladensis;Candidatus Nitrososphaera evergladensis SR1	archaea	na	Complete Genome	2954373	731444	741593	739839	741497	0		0.24758	0.251015	0.250422	0.250983	0.501405	0.498002	-0.00399645	0.248301	0.250294	0.2497	0.251704
GCF_000739065.1	Methanocaldococcus bathoardescens	cellular organisms;Archaea;Euryarchaeota;Methanomada group;Methanococci;Methanococcales;Methanocaldococcaceae;Methanocaldococcus;Methanocaldococcus bathoardescens	archaea	representative genome	Complete Genome	1607556	555165	557455	247165	247771	0		0.345347	0.346772	0.153752	0.154129	0.307881	0.499099	-0.00180149	0.345436	0.346683	0.153663	0.154218
GCF_000769655.1	Thermococcus eurythermalis	cellular organisms;Archaea;Euryarchaeota;Thermococci;Thermococcales;Thermococcaceae;Thermococcus;Thermococcus eurythermalis	archaea	representative genome	Complete Genome	2126164	496553	493090	570833	565688	0		0.233544	0.231915	0.26848	0.26606	0.534541	0.502024	0.00404861	0.233672	0.231787	0.268352	0.266188
GCF_000789255.1	Geoglobus acetivorans	cellular organisms;Archaea;Euryarchaeota;Archaeoglobi;Archaeoglobales;Archaeoglobaceae;Geoglobus;Geoglobus acetivorans	archaea	representative genome	Complete Genome	1860815	496543	492654	434724	436894	0		0.266842	0.264752	0.23362	0.234786	0.468407	0.500462	0.000923789	0.266042	0.265551	0.23442	0.233987
GCF_000800805.1	Candidatus Methanoplasma termitum	cellular organisms;Archaea;Euryarchaeota;Diaforarchaea group;Thermoplasmata;Methanomassiliicoccales;Methanomassiliicoccaceae;Candidatus Methanoplasma;Candidatus Methanoplasma termitum	archaea	na	Complete Genome	1488669	369745	386414	361468	371042	0		0.248373	0.25957	0.242813	0.249244	0.492057	0.491186	-0.0176285	0.249494	0.258449	0.241691	0.250366
GCF_000812185.1	Candidatus Nitrosopelagicus brevis	cellular organisms;Archaea;TACK group;Thaumarchaeota;unclassified Thaumarchaeota;Candidatus Nitrosopelagicus;Candidatus Nitrosopelagicus brevis	archaea	na	Complete Genome	1232128	411277	412305	202790	205756	0		0.333794	0.334628	0.164585	0.166992	0.331578	0.498379	-0.00324155	0.333128	0.335295	0.165251	0.166326
GCF_000813245.1	Thermofilum adornatus 1505	cellular organisms;Archaea;TACK group;Crenarchaeota;Thermoprotei;Thermoproteales;Thermofilaceae;Thermofilum;Thermofilum adornatum;Thermofilum adornatus 1505	archaea	na	Complete Genome	1754190	469748	470429	404016	409997	0		0.267786	0.268174	0.230315	0.233724	0.464039	0.498101	-0.00379776	0.266963	0.268998	0.231138	0.232901
GCF_000816105.1	Thermococcus guaymasensis DSM 11113	cellular organisms;Archaea;Euryarchaeota;Thermococci;Thermococcales;Thermococcaceae;Thermococcus;Thermococcus guaymasensis;Thermococcus guaymasensis DSM 11113	archaea	representative genome	Complete Genome	1920914	451828	453647	507002	508437	0		0.235215	0.236162	0.263938	0.264685	0.528623	0.499153	-0.00169399	0.235289	0.236088	0.263864	0.264759
GCF_000827835.1	Haloarcula sp. CBA1115	cellular organisms;Archaea;Euryarchaeota;Stenosarchaea group;Halobacteria;Halobacteriales;Haloarculaceae;Haloarcula;unclassified Haloarcula;Haloarcula sp. CBA1115	archaea	na	Complete Genome	4225046	805502	802136	1307964	1309444	0		0.190649	0.189853	0.309574	0.309924	0.619498	0.500223	0.000446386	0.190336	0.190166	0.309887	0.309611
GCF_000828535.1	Methanococcus maripaludis KA1	cellular organisms;Archaea;Euryarchaeota;Methanomada group;Methanococci;Methanococcales;Methanococcaceae;Methanococcus;Methanococcus maripaludis;Methanococcus maripaludis KA1	archaea	na	Complete Genome	1858414	628015	619605	306014	304780	0		0.337931	0.333405	0.164664	0.164	0.328664	0.502595	0.00518937	0.33741	0.333926	0.165185	0.163479
GCF_000828555.1	Methanococcus maripaludis OS7	cellular organisms;Archaea;Euryarchaeota;Methanomada group;Methanococci;Methanococcales;Methanococcaceae;Methanococcus;Methanococcus maripaludis;Methanococcus maripaludis OS7	archaea	na	Complete Genome	1749749	591271	582230	288637	287611	0		0.337918	0.332751	0.164959	0.164373	0.329332	0.502877	0.0057534	0.337263	0.333405	0.165613	0.163719
GCF_000828575.1	Methanothermobacter sp. CaT2	cellular organisms;Archaea;Euryarchaeota;Methanomada group;Methanobacteria;Methanobacteriales;Methanobacteriaceae;Methanothermobacter;unclassified Methanothermobacter;Methanothermobacter sp. CaT2	archaea	na	Complete Genome	1731018	435440	441361	427478	426739	0		0.251551	0.254972	0.246952	0.246525	0.493477	0.498503	-0.00299361	0.252503	0.25402	0.246	0.247477
GCF_000875775.1	Nitrosopumilus piranensis	cellular organisms;Archaea;TACK group;Thaumarchaeota;Nitrosopumilales;Nitrosopumilaceae;Nitrosopumilus;Nitrosopumilus piranensis	archaea	representative genome	Complete Genome	1713078	569812	563896	291975	287395	0		0.332625	0.329171	0.170439	0.167765	0.338204	0.503063	0.00612698	0.332925	0.328871	0.170138	0.168066
GCF_000955905.1	Candidatus Nitrosotenuis cloacae	cellular organisms;Archaea;TACK group;Thaumarchaeota;unclassified Thaumarchaeota;Candidatus Nitrosotenuis;Candidatus Nitrosotenuis cloacae	archaea	na	Complete Genome	1620156	472693	483249	330545	333669	0		0.291758	0.298273	0.20402	0.205949	0.409969	0.495778	-0.00844363	0.292524	0.297506	0.203254	0.206715
GCF_000956175.1	Nitrosopumilus adriaticus	cellular organisms;Archaea;TACK group;Thaumarchaeota;Nitrosopumilales;Nitrosopumilaceae;Nitrosopumilus;Nitrosopumilus adriaticus	archaea	representative genome	Complete Genome	1803090	603095	597639	303209	299147	0		0.334479	0.331453	0.168161	0.165908	0.334069	0.502639	0.00527872	0.334723	0.331208	0.167916	0.166153
GCF_000968355.1	Saccharolobus solfataricus	cellular organisms;Archaea;TACK group;Crenarchaeota;Thermoprotei;Sulfolobales;Sulfolobaceae;Saccharolobus;Saccharolobus solfataricus	archaea	na	Complete Genome	2727261	867622	881648	487564	490427	0		0.318129	0.323272	0.178774	0.179824	0.358598	0.496904	-0.00619266	0.318715	0.322687	0.178189	0.180409
GCF_000968395.1	Saccharolobus solfataricus	cellular organisms;Archaea;TACK group;Crenarchaeota;Thermoprotei;Sulfolobales;Sulfolobaceae;Saccharolobus;Saccharolobus solfataricus	archaea	na	Complete Genome	2727312	867631	881692	487551	490438	0		0.318127	0.323282	0.178766	0.179825	0.358591	0.496893	-0.00621418	0.318712	0.322698	0.178181	0.18041
GCF_000968435.1	Saccharolobus solfataricus	cellular organisms;Archaea;TACK group;Crenarchaeota;Thermoprotei;Sulfolobales;Sulfolobaceae;Saccharolobus;Saccharolobus solfataricus	archaea	na	Complete Genome	2727337	867639	881683	487562	490453	0		0.318127	0.323276	0.178769	0.179829	0.358597	0.496895	-0.00620935	0.31871	0.322693	0.178185	0.180412
GCF_000969945.1	Methanosarcina sp. Kolksee	cellular organisms;Archaea;Euryarchaeota;Stenosarchaea group;Methanomicrobia;Methanosarcinales;Methanosarcinaceae;Methanosarcina;unclassified Methanosarcina;Methanosarcina sp. Kolksee	archaea	na	Complete Genome	4553495	1356427	1382668	902643	911757	0		0.297887	0.30365	0.198231	0.200232	0.398463	0.496118	-0.00776437	0.298433	0.303104	0.197685	0.200778
GCF_000969965.1	Methanosarcina sp. WWM596	cellular organisms;Archaea;Euryarchaeota;Stenosarchaea group;Methanomicrobia;Methanosarcinales;Methanosarcinaceae;Methanosarcina;unclassified Methanosarcina;Methanosarcina sp. WWM596	archaea	na	Complete Genome	4137337	1188053	1224325	866629	858330	0		0.287154	0.295921	0.209465	0.20746	0.416925	0.496619	-0.00676111	0.289566	0.293509	0.207053	0.209872
GCF_000970005.1	Methanosarcina sp. WH1	cellular organisms;Archaea;Euryarchaeota;Stenosarchaea group;Methanomicrobia;Methanosarcinales;Methanosarcinaceae;Methanosarcina;unclassified Methanosarcina;Methanosarcina sp. WH1	archaea	na	Complete Genome	3914091	1136150	1141042	818857	817985	1		0.290272	0.291522	0.209208	0.208985	0.418192	0.499479	-0.00102706	0.290601	0.291207	0.208878	0.209314
GCF_000970045.1	Methanosarcina sp. MTP4	cellular organisms;Archaea;Euryarchaeota;Stenosarchaea group;Methanomicrobia;Methanosarcinales;Methanosarcinaceae;Methanosarcina;unclassified Methanosarcina;Methanosarcina sp. MTP4	archaea	na	Complete Genome	4211468	1142783	1134348	966716	967621	0		0.27135	0.269347	0.229544	0.229759	0.459302	0.500894	0.00178798	0.270832	0.269865	0.230062	0.229241
GCF_000970085.1	Methanosarcina siciliae T4/M	cellular organisms;Archaea;Euryarchaeota;Stenosarchaea group;Methanomicrobia;Methanosarcinales;Methanosarcinaceae;Methanosarcina;Methanosarcina siciliae;Methanosarcina siciliae T4/M	archaea	representative genome	Complete Genome	5017558	1420708	1442290	1081510	1073050	0		0.283147	0.287449	0.215545	0.213859	0.429404	0.498692	-0.00261522	0.284552	0.286044	0.214141	0.215264
GCF_000970125.1	Methanosarcina siciliae HI350	cellular organisms;Archaea;Euryarchaeota;Stenosarchaea group;Methanomicrobia;Methanosarcinales;Methanosarcinaceae;Methanosarcina;Methanosarcina siciliae;Methanosarcina siciliae HI350	archaea	na	Complete Genome	4941115	1404214	1409056	1069973	1057871	0		0.28419	0.28517	0.216545	0.214096	0.43064	0.500735	0.0014693	0.285098	0.284262	0.215637	0.215004
GCF_000970145.1	Methanosarcina siciliae C2J	cellular organisms;Archaea;Euryarchaeota;Stenosarchaea group;Methanomicrobia;Methanosarcinales;Methanosarcinaceae;Methanosarcina;Methanosarcina siciliae;Methanosarcina siciliae C2J	archaea	na	Complete Genome	5427890	1549314	1566246	1162129	1150201	0		0.285436	0.288555	0.214103	0.211906	0.426009	0.499539	-0.000921905	0.286731	0.28726	0.212808	0.213201
GCF_000970265.1	Methanosarcina lacustris Z-7289	cellular organisms;Archaea;Euryarchaeota;Stenosarchaea group;Methanomicrobia;Methanosarcinales;Methanosarcinaceae;Methanosarcina;Methanosarcina lacustris;Methanosarcina lacustris Z-7289	archaea	representative genome	Complete Genome	4139808	1207815	1200610	865468	865915	0		0.291756	0.290016	0.20906	0.209168	0.418228	0.500816	0.00163244	0.291361	0.290411	0.209455	0.208773
GCF_000970285.1	Methanosarcina horonobensis HB-1 = JCM 15518	cellular organisms;Archaea;Euryarchaeota;Stenosarchaea group;Methanomicrobia;Methanosarcinales;Methanosarcinaceae;Methanosarcina;Methanosarcina horonobensis;Methanosarcina horonobensis HB-1 = JCM 15518	archaea	representative genome	Complete Genome	5018607	1463604	1481764	1033986	1039253	0		0.291636	0.295254	0.20603	0.20708	0.41311	0.497666	-0.00466803	0.292075	0.294815	0.205591	0.207519
GCF_000993805.1	Thermofilum uzonense	cellular organisms;Archaea;TACK group;Crenarchaeota;Thermoprotei;Thermoproteales;Thermofilaceae;Thermofilum;Thermofilum uzonense	archaea	representative genome	Complete Genome	1611988	418231	420968	388442	384347	0		0.25945	0.261148	0.240971	0.23843	0.479401	0.500421	0.000842438	0.260519	0.26008	0.239903	0.239499
GCF_001006045.1	Geoglobus ahangari	cellular organisms;Archaea;Euryarchaeota;Archaeoglobi;Archaeoglobales;Archaeoglobaceae;Geoglobus;Geoglobus ahangari	archaea	representative genome	Complete Genome	1770093	416156	413866	475205	464866	0		0.235104	0.23381	0.268463	0.262622	0.531086	0.503567	0.00713465	0.23613	0.232784	0.267437	0.263648
GCF_001011115.1	Halanaeroarchaeum sulfurireducens	cellular organisms;Archaea;Euryarchaeota;Stenosarchaea group;Halobacteria;Halobacteriales;Halobacteriaceae;Halanaeroarchaeum;Halanaeroarchaeum sulfurireducens	archaea	representative genome	Complete Genome	2209738	413302	407670	695129	693637	0		0.187037	0.184488	0.314575	0.3139	0.628475	0.501612	0.00322391	0.186361	0.185163	0.315251	0.313225
GCF_001190965.1	Haloferax gibbonsii	cellular organisms;Archaea;Euryarchaeota;Stenosarchaea group;Halobacteria;Haloferacales;Haloferacaceae;Haloferax;Haloferax gibbonsii	archaea	representative genome	Complete Genome	3918454	656503	667779	1296855	1297317	0		0.167541	0.170419	0.330961	0.331079	0.66204	0.498502	-0.00299557	0.168474	0.169486	0.330028	0.332011
GCF_001266655.1	Metallosphaera sedula	cellular organisms;Archaea;TACK group;Crenarchaeota;Thermoprotei;Sulfolobales;Sulfolobaceae;Metallosphaera;Metallosphaera sedula	archaea	representative genome	Complete Genome	2191533	593183	585309	513729	499312	0		0.27067	0.267077	0.234415	0.227837	0.462252	0.505086	0.0101714	0.271609	0.266139	0.233477	0.228775
GCF_001266675.1	Metallosphaera sedula	cellular organisms;Archaea;TACK group;Crenarchaeota;Thermoprotei;Sulfolobales;Sulfolobaceae;Metallosphaera;Metallosphaera sedula	archaea	na	Complete Genome	2191529	593183	585308	513730	499308	0		0.270671	0.267077	0.234416	0.227835	0.462252	0.505087	0.0101742	0.27161	0.266139	0.233477	0.228774
GCF_001266695.1	Metallosphaera sedula	cellular organisms;Archaea;TACK group;Crenarchaeota;Thermoprotei;Sulfolobales;Sulfolobaceae;Metallosphaera;Metallosphaera sedula	archaea	na	Complete Genome	2191531	593184	585312	513731	499304	0		0.270671	0.267079	0.234416	0.227833	0.46225	0.505088	0.0101751	0.271611	0.266139	0.233477	0.228773
GCF_001266715.1	Metallosphaera sedula	cellular organisms;Archaea;TACK group;Crenarchaeota;Thermoprotei;Sulfolobales;Sulfolobaceae;Metallosphaera;Metallosphaera sedula	archaea	na	Complete Genome	2191533	593184	585314	513731	499304	0		0.270671	0.26708	0.234416	0.227833	0.462249	0.505087	0.0101742	0.271611	0.26614	0.233476	0.228773
GCF_001266735.1	Metallosphaera sedula	cellular organisms;Archaea;TACK group;Crenarchaeota;Thermoprotei;Sulfolobales;Sulfolobaceae;Metallosphaera;Metallosphaera sedula	archaea	na	Complete Genome	2191533	593184	585315	513728	499306	0		0.270671	0.26708	0.234415	0.227834	0.462249	0.505086	0.0101714	0.27161	0.266141	0.233475	0.228774
GCF_001304615.2	Methanosarcina flavescens	cellular organisms;Archaea;Euryarchaeota;Stenosarchaea group;Methanomicrobia;Methanosarcinales;Methanosarcinaceae;Methanosarcina;Methanosarcina flavescens	archaea	representative genome	Complete Genome	3283688	964340	963000	676207	680141	0		0.293676	0.293268	0.205929	0.207127	0.413056	0.499605	-0.000789965	0.29324	0.293704	0.206365	0.206691
GCF_001305655.1	Halanaeroarchaeum sulfurireducens	cellular organisms;Archaea;Euryarchaeota;Stenosarchaea group;Halobacteria;Halobacteriales;Halobacteriaceae;Halanaeroarchaeum;Halanaeroarchaeum sulfurireducens	archaea	na	Complete Genome	2253500	421856	417329	707746	706569	0		0.1872	0.185191	0.314065	0.313543	0.627608	0.501266	0.00253117	0.186667	0.185725	0.314598	0.31301
GCF_001412615.1	Pyrodictium delaneyi	cellular organisms;Archaea;TACK group;Crenarchaeota;Thermoprotei;Desulfurococcales;Pyrodictiaceae;Pyrodictium;Pyrodictium delaneyi	archaea	na	Complete Genome	2023836	464529	468177	541602	549528	0		0.229529	0.231331	0.267612	0.271528	0.53914	0.497141	-0.00571884	0.229112	0.231748	0.268028	0.271111
GCF_001433455.1	Thermococcus barophilus	cellular organisms;Archaea;Euryarchaeota;Thermococci;Thermococcales;Thermococcaceae;Thermococcus;Thermococcus barophilus	archaea	na	Complete Genome	2388527	700050	689192	505638	493647	0		0.293089	0.288543	0.211694	0.206674	0.418369	0.504783	0.00956615	0.293598	0.288034	0.211185	0.207183
GCF_001477655.1	Methanobrevibacter millerae	cellular organisms;Archaea;Euryarchaeota;Methanomada group;Methanobacteria;Methanobacteriales;Methanobacteriaceae;Methanobrevibacter;Methanobrevibacter millerae	archaea	representative genome	Complete Genome	2543538	864358	870058	403379	405743	0		0.339825	0.342066	0.15859	0.159519	0.318109	0.498415	-0.00317039	0.339865	0.342026	0.15855	0.159559
GCF_001481685.1	Ignicoccus islandicus DSM 13165	cellular organisms;Archaea;TACK group;Crenarchaeota;Thermoprotei;Desulfurococcales;Desulfurococcaceae;Ignicoccus;Ignicoccus islandicus;Ignicoccus islandicus DSM 13165	archaea	representative genome	Complete Genome	1394664	382622	385832	313596	312614	0		0.274347	0.276649	0.224854	0.22415	0.449004	0.499201	-0.00159752	0.275058	0.275938	0.224143	0.224861
GCF_001484685.1	Thermococcus sp. 2319x1	cellular organisms;Archaea;Euryarchaeota;Thermococci;Thermococcales;Thermococcaceae;Thermococcus;unclassified Thermococcus;Thermococcus sp. 2319x1	archaea	na	Complete Genome	1961221	542087	544492	436546	438096	0		0.276403	0.277629	0.222589	0.223379	0.445968	0.498992	-0.0020166	0.276457	0.277575	0.222534	0.223434
GCF_001488575.1	Halobacterium hubeiense	cellular organisms;Archaea;Euryarchaeota;Stenosarchaea group;Halobacteria;Halobacteriales;Halobacteriaceae;Halobacterium;Halobacterium hubeiense	archaea	representative genome	Complete Genome	3130345	523463	522879	1041182	1042821	0		0.167222	0.167036	0.332609	0.333133	0.665742	0.499831	-0.000337024	0.167073	0.167185	0.332759	0.332983
GCF_001548675.1	Methanobrevibacter sp. YE315	cellular organisms;Archaea;Euryarchaeota;Methanomada group;Methanobacteria;Methanobacteriales;Methanobacteriaceae;Methanobrevibacter;unclassified Methanobrevibacter;Methanobrevibacter sp. YE315	archaea	na	Complete Genome	2273296	748782	745953	387585	390976	0		0.329382	0.328137	0.170495	0.171986	0.342481	0.499876	-0.000247218	0.328678	0.328841	0.171198	0.171283
GCF_001560915.1	methanogenic archaeon ISO4-H5	cellular organisms;Archaea;Euryarchaeota;Diaforarchaea group;Thermoplasmata;unclassified Thermoplasmata;methanogenic archaeon ISO4-H5	archaea	na	Complete Genome	1937883	447866	443484	524169	522364	0		0.231111	0.22885	0.270485	0.269554	0.540039	0.501596	0.00319266	0.230715	0.229246	0.270882	0.269158
GCF_001563245.1	Methanobrevibacter olleyae	cellular organisms;Archaea;Euryarchaeota;Methanomada group;Methanobacteria;Methanobacteriales;Methanobacteriaceae;Methanobrevibacter;Methanobrevibacter olleyae	archaea	representative genome	Complete Genome	2201192	803111	805260	296504	296317	0		0.364853	0.365829	0.134702	0.134617	0.269318	0.499554	-0.000891335	0.365015	0.365667	0.134539	0.134779
GCF_001577775.1	Pyrococcus kukulkanii	cellular organisms;Archaea;Euryarchaeota;Thermococci;Thermococcales;Thermococcaceae;Pyrococcus;Pyrococcus kukulkanii	archaea	representative genome	Complete Genome	1977126	541989	552902	454622	427613	0		0.27413	0.279649	0.229941	0.21628	0.446221	0.504071	0.00814111	0.279144	0.274635	0.224927	0.221294
GCF_001592435.1	Thermococcus peptonophilus	cellular organisms;Archaea;Euryarchaeota;Thermococci;Thermococcales;Thermococcaceae;Thermococcus;Thermococcus peptonophilus	archaea	representative genome	Complete Genome	1896106	456581	458557	490610	490358	0		0.240799	0.241841	0.258746	0.258613	0.517359	0.499545	-0.000909232	0.241101	0.24154	0.258444	0.258915
GCF_001647085.1	Thermococcus piezophilus	cellular organisms;Archaea;Euryarchaeota;Thermococci;Thermococcales;Thermococcaceae;Thermococcus;Thermococcus piezophilus	archaea	representative genome	Complete Genome	1928800	471980	471069	495360	490391	0		0.244701	0.244229	0.256823	0.254247	0.51107	0.501524	0.00304853	0.24521	0.24372	0.256314	0.254756
GCF_001719125.1	Sulfolobus sp. A20	cellular organisms;Archaea;TACK group;Crenarchaeota;Thermoprotei;Sulfolobales;Sulfolobaceae;Sulfolobus;unclassified Sulfolobus;Sulfolobus sp. A20	archaea	na	Complete Genome	2688317	876288	877160	467326	467543	0		0.325962	0.326286	0.173836	0.173917	0.347753	0.499797	-0.000405086	0.325992	0.326256	0.173806	0.173947
GCF_001767315.1	Halodesulfurarchaeum formicicum	cellular organisms;Archaea;Euryarchaeota;Stenosarchaea group;Halobacteria;Halobacteriales;Halobacteriaceae;Halodesulfurarchaeum;Halodesulfurarchaeum formicicum	archaea	na	Complete Genome	1972283	357358	357325	628957	628643	0		0.18119	0.181173	0.318898	0.318739	0.637637	0.500088	0.000175938	0.181214	0.18115	0.318874	0.318762
GCF_001870125.1	Candidatus Nitrosocosmicus exaquare	cellular organisms;Archaea;TACK group;Thaumarchaeota;Nitrososphaeria;Nitrososphaerales;Nitrososphaeraceae;Candidatus Nitrosocosmicus;Candidatus Nitrosocosmicus exaquare	archaea	na	Complete Genome	2989777	989981	985116	507691	506989	0		0.331122	0.329495	0.169809	0.169574	0.339383	0.500931	0.00186201	0.330923	0.329693	0.170008	0.169376
GCF_001886955.1	Halodesulfurarchaeum formicicum	cellular organisms;Archaea;Euryarchaeota;Stenosarchaea group;Halobacteria;Halobacteriales;Halobacteriaceae;Halodesulfurarchaeum;Halodesulfurarchaeum formicicum	archaea	representative genome	Complete Genome	2085946	380190	378653	663556	663547	0		0.182263	0.181526	0.318108	0.318104	0.636212	0.500371	0.000741151	0.182029	0.181759	0.318342	0.31787
GCF_001971705.1	Haloterrigena daqingensis	cellular organisms;Archaea;Euryarchaeota;Stenosarchaea group;Halobacteria;Natrialbales;Natrialbaceae;Haloterrigena;Haloterrigena daqingensis	archaea	na	Complete Genome	3835796	742973	739463	1177907	1175453	0		0.193695	0.19278	0.307083	0.306443	0.613526	0.500777	0.00155483	0.193538	0.192937	0.30724	0.306286
GCF_001989615.1	Halorientalis sp. IM1011	cellular organisms;Archaea;Euryarchaeota;Stenosarchaea group;Halobacteria;Halobacteriales;Haloarculaceae;Halorientalis;unclassified Halorientalis;Halorientalis sp. IM1011	archaea	na	Complete Genome	3778989	650159	650507	1241744	1236579	0		0.172046	0.172138	0.328592	0.327225	0.655816	0.500637	0.00127468	0.172311	0.171872	0.328326	0.32749
GCF_002078355.1	Ferroplasma acidiphilum	cellular organisms;Archaea;Euryarchaeota;Diaforarchaea group;Thermoplasmata;Thermoplasmatales;Ferroplasmaceae;Ferroplasma;Ferroplasma acidiphilum	archaea	representative genome	Complete Genome	1826943	583148	577098	335533	331164	0		0.319193	0.315882	0.183658	0.181267	0.364925	0.502851	0.00570297	0.319348	0.315727	0.183503	0.181422
GCF_002116695.1	Acidianus manzaensis	cellular organisms;Archaea;TACK group;Crenarchaeota;Thermoprotei;Sulfolobales;Sulfolobaceae;Acidianus;Acidianus manzaensis	archaea	representative genome	Complete Genome	2687463	936044	928515	413979	408925	0		0.3483	0.345499	0.154041	0.15216	0.306201	0.502341	0.00468211	0.348524	0.345275	0.153817	0.152384
GCF_002156705.1	Natronolimnobius aegyptiacus	cellular organisms;Archaea;Euryarchaeota;Stenosarchaea group;Halobacteria;Natrialbales;Natrialbaceae;Natronolimnobius;Natronolimnobius aegyptiacus	archaea	representative genome	Complete Genome	3930546	703279	707461	1261367	1258439	0		0.178927	0.179991	0.320914	0.320169	0.641083	0.49984	-0.00031904	0.179401	0.179516	0.320439	0.320644
GCF_002156965.1	Candidatus Nitrosomarinus catalina	cellular organisms;Archaea;TACK group;Thaumarchaeota;Nitrosopumilales;Nitrosopumilaceae;Candidatus Nitrosomarinus;Candidatus Nitrosomarinus catalina	archaea	na	Complete Genome	1360076	464438	468067	211779	215792	0		0.341479	0.344148	0.155711	0.158662	0.314373	0.497191	-0.0056188	0.340887	0.34474	0.156303	0.15807
GCF_002197185.1	Thermococcus sp. 5-4	cellular organisms;Archaea;Euryarchaeota;Thermococci;Thermococcales;Thermococcaceae;Thermococcus;unclassified Thermococcus;Thermococcus sp. 5-4	archaea	na	Complete Genome	1854909	408264	413725	516290	516630	0		0.220099	0.223043	0.278337	0.27852	0.556858	0.498436	-0.00312738	0.220878	0.222264	0.277558	0.2793
GCF_002214165.1	Candidatus Mancarchaeum acidiphilum	cellular organisms;Archaea;DPANN group;Candidatus Micrarchaeota;Candidatus Mancarchaeum;Candidatus Mancarchaeum acidiphilum	archaea	na	Complete Genome	952257	295415	282078	189165	185599	0		0.310226	0.29622	0.198649	0.194904	0.393553	0.508875	0.0177505	0.308606	0.297841	0.20027	0.193284
GCF_002214365.1	Thermococcus celer Vu 13 = JCM 8558	cellular organisms;Archaea;Euryarchaeota;Thermococci;Thermococcales;Thermococcaceae;Thermococcus;Thermococcus celer;Thermococcus celer Vu 13 = JCM 8558	archaea	representative genome	Complete Genome	1866819	407592	405454	527056	526717	0		0.218335	0.21719	0.282328	0.282147	0.564475	0.500663	0.00132686	0.218051	0.217473	0.282612	0.281863
GCF_002214385.1	Thermococcus gorgonarius	cellular organisms;Archaea;Euryarchaeota;Thermococci;Thermococcales;Thermococcaceae;Thermococcus;Thermococcus gorgonarius	archaea	representative genome	Complete Genome	1674122	408404	400753	434193	430772	0		0.243951	0.239381	0.259356	0.257312	0.516668	0.503307	0.00661362	0.243264	0.240068	0.260042	0.256625
GCF_002214465.1	Thermococcus barossii	cellular organisms;Archaea;Euryarchaeota;Thermococci;Thermococcales;Thermococcaceae;Thermococcus;Thermococcus barossii	archaea	representative genome	Complete Genome	1922421	436031	434973	526886	524528	3		0.226814	0.226263	0.274075	0.272848	0.546923	0.500888	0.00177693	0.226941	0.226136	0.273947	0.272975
GCF_002214485.1	Thermococcus pacificus	cellular organisms;Archaea;Euryarchaeota;Thermococci;Thermococcales;Thermococcaceae;Thermococcus;Thermococcus pacificus	archaea	representative genome	Complete Genome	1785673	408373	408737	485297	483266	0		0.228694	0.228898	0.271773	0.270635	0.542408	0.500467	0.000933542	0.22901	0.228582	0.271457	0.270951
GCF_002214505.1	Thermococcus siculi	cellular organisms;Archaea;Euryarchaeota;Thermococci;Thermococcales;Thermococcaceae;Thermococcus;Thermococcus siculi	archaea	representative genome	Complete Genome	2029167	453123	460125	557583	558336	0		0.223305	0.226756	0.274784	0.275155	0.549939	0.498089	-0.00382177	0.22417	0.22589	0.273919	0.276021
GCF_002214525.1	Thermococcus sp. P6	cellular organisms;Archaea;Euryarchaeota;Thermococci;Thermococcales;Thermococcaceae;Thermococcus;unclassified Thermococcus;Thermococcus sp. P6	archaea	na	Complete Genome	1522818	345669	341435	420974	414740	0		0.226993	0.224213	0.276444	0.27235	0.548794	0.503437	0.0068741	0.227154	0.224052	0.276283	0.272511
GCF_002214545.1	Thermococcus thioreducens	cellular organisms;Archaea;Euryarchaeota;Thermococci;Thermococcales;Thermococcaceae;Thermococcus;Thermococcus thioreducens	archaea	na	Complete Genome	2065932	480320	481312	551962	552338	0		0.232496	0.232976	0.267173	0.267355	0.534529	0.499669	-0.000662171	0.232582	0.23289	0.267087	0.267441
GCF_002214565.1	Thermococcus radiotolerans	cellular organisms;Archaea;Euryarchaeota;Thermococci;Thermococcales;Thermococcaceae;Thermococcus;Thermococcus radiotolerans	archaea	representative genome	Complete Genome	1868990	415429	414446	518305	520810	0		0.222275	0.221749	0.277318	0.278659	0.555977	0.499593	-0.000814344	0.221831	0.222192	0.277762	0.278215
GCF_002214585.1	Thermococcus profundus	cellular organisms;Archaea;Euryarchaeota;Thermococci;Thermococcales;Thermococcaceae;Thermococcus;Thermococcus profundus	archaea	representative genome	Complete Genome	2043143	481387	477126	543280	541350	0		0.235611	0.233526	0.265904	0.264959	0.530863	0.501515	0.00303014	0.235279	0.233857	0.266236	0.264627
GCF_002214605.1	Thermococcus chitonophagus	cellular organisms;Archaea;Euryarchaeota;Thermococci;Thermococcales;Thermococcaceae;Thermococcus;Thermococcus chitonophagus	archaea	na	Complete Genome	1961979	543265	537360	443013	438341	0		0.276896	0.273887	0.225799	0.223418	0.449217	0.502695	0.00539099	0.276876	0.273907	0.225819	0.223398
GCF_002215405.1	Sulfolobus acidocaldarius	cellular organisms;Archaea;TACK group;Crenarchaeota;Thermoprotei;Sulfolobales;Sulfolobaceae;Sulfolobus;Sulfolobus acidocaldarius	archaea	na	Complete Genome	2171591	683261	690317	398652	399361	0		0.314636	0.317885	0.183576	0.183902	0.367478	0.498212	-0.00357572	0.31513	0.317392	0.183082	0.184396
GCF_002215445.1	Sulfolobus acidocaldarius	cellular organisms;Archaea;TACK group;Crenarchaeota;Thermoprotei;Sulfolobales;Sulfolobaceae;Sulfolobus;Sulfolobus acidocaldarius	archaea	na	Complete Genome	2270336	714654	721566	416847	417269	0		0.314779	0.317823	0.183606	0.183792	0.367398	0.498385	-0.00323036	0.315279	0.317323	0.183105	0.184292
GCF_002215485.1	Sulfolobus acidocaldarius	cellular organisms;Archaea;TACK group;Crenarchaeota;Thermoprotei;Sulfolobales;Sulfolobaceae;Sulfolobus;Sulfolobus acidocaldarius	archaea	na	Complete Genome	2286709	719720	726448	419992	420548	0		0.314741	0.317683	0.183667	0.18391	0.367576	0.498407	-0.00318536	0.315204	0.317219	0.183203	0.184374
GCF_002215525.1	Sulfolobus acidocaldarius	cellular organisms;Archaea;TACK group;Crenarchaeota;Thermoprotei;Sulfolobales;Sulfolobaceae;Sulfolobus;Sulfolobus acidocaldarius	archaea	na	Complete Genome	2238200	705127	711740	410319	411014	0		0.315042	0.317997	0.183325	0.183636	0.366961	0.498367	-0.00326512	0.315486	0.317553	0.182882	0.18408
GCF_002215565.1	Sulfolobus acidocaldarius	cellular organisms;Archaea;TACK group;Crenarchaeota;Thermoprotei;Sulfolobales;Sulfolobaceae;Sulfolobus;Sulfolobus acidocaldarius	archaea	representative genome	Complete Genome	2225849	702200	706583	409053	408013	0		0.315475	0.317444	0.183774	0.183307	0.367081	0.499249	-0.0015019	0.315984	0.316935	0.183265	0.183816
GCF_002355635.1	Halopenitus persicus	cellular organisms;Archaea;Euryarchaeota;Stenosarchaea group;Halobacteria;Haloferacales;Halorubraceae;Halopenitus;Halopenitus persicus	archaea	representative genome	Complete Genome	3105937	527819	529224	1023222	1025672	0		0.169939	0.170391	0.329441	0.330229	0.65967	0.499379	-0.00124117	0.169954	0.170376	0.329426	0.330244
GCF_002355655.1	Halorubrum trapanicum	cellular organisms;Archaea;Euryarchaeota;Stenosarchaea group;Halobacteria;Haloferacales;Halorubraceae;Halorubrum;Halorubrum trapanicum	archaea	representative genome	Complete Genome	3080199	485018	481290	1054271	1059620	0		0.157463	0.156253	0.342274	0.34401	0.686284	0.499737	-0.000526265	0.156775	0.156941	0.342961	0.343323
GCF_002787055.1	Candidatus Nitrosotenuis aquarius	cellular organisms;Archaea;TACK group;Thaumarchaeota;unclassified Thaumarchaeota;Candidatus Nitrosotenuis;Candidatus Nitrosotenuis aquarius	archaea	na	Complete Genome	1697207	485554	495700	359693	356260	0		0.28609	0.292068	0.211932	0.20991	0.421842	0.498022	-0.00395532	0.287936	0.290222	0.210087	0.211755
GCF_002813655.1	Methanobacterium subterraneum	cellular organisms;Archaea;Euryarchaeota;Methanomada group;Methanobacteria;Methanobacteriales;Methanobacteriaceae;Methanobacterium;Methanobacterium subterraneum	archaea	na	Complete Genome	2506225	764250	753886	494313	493776	0		0.304941	0.300805	0.197234	0.19702	0.394254	0.502175	0.00434957	0.30419	0.301556	0.197984	0.19627
GCF_002813675.1	Methanobacterium sp. MZ-A1	cellular organisms;Archaea;Euryarchaeota;Methanomada group;Methanobacteria;Methanobacteriales;Methanobacteriaceae;Methanobacterium;unclassified Methanobacterium;Methanobacterium sp. MZ-A1	archaea	na	Complete Genome	2524329	758927	771296	495585	498521	0		0.300645	0.305545	0.196323	0.197487	0.39381	0.496969	-0.006063	0.301257	0.304933	0.195711	0.198099
GCF_002813695.1	Methanobacterium subterraneum	cellular organisms;Archaea;Euryarchaeota;Methanomada group;Methanobacteria;Methanobacteriales;Methanobacteriaceae;Methanobacterium;Methanobacterium subterraneum	archaea	representative genome	Complete Genome	2515817	758219	766256	496405	494937	0		0.301381	0.304575	0.197314	0.19673	0.394044	0.498694	-0.00261108	0.302187	0.303769	0.196507	0.197536
GCF_002844335.1	Haloarcula taiwanensis	cellular organisms;Archaea;Euryarchaeota;Stenosarchaea group;Halobacteria;Halobacteriales;Haloarculaceae;Haloarcula;Haloarcula taiwanensis	archaea	representative genome	Complete Genome	3721706	696983	698475	1160547	1165701	0		0.187275	0.187676	0.311832	0.313217	0.625049	0.499107	-0.00178574	0.187141	0.18781	0.311966	0.313083
GCF_002906215.1	Candidatus Nitrosocaldus islandicus	cellular organisms;Archaea;TACK group;Thaumarchaeota;Nitrososphaeria;Candidatus Nitrosocaldales;Candidatus Nitrosocaldaceae;Candidatus Nitrosocaldus;Candidatus Nitrosocaldus islandicus	archaea	na	Complete Genome	1617394	473825	471724	337959	333886	0		0.292956	0.291657	0.208953	0.206435	0.415387	0.501909	0.00381725	0.293422	0.291191	0.208486	0.206901
GCF_002906575.1	Salinigranum rubrum	cellular organisms;Archaea;Euryarchaeota;Stenosarchaea group;Halobacteria;Haloferacales;Halorubraceae;Salinigranum;Salinigranum rubrum	archaea	representative genome	Complete Genome	4973118	846806	860321	1633601	1632390	0		0.170277	0.172994	0.328486	0.328243	0.656729	0.498763	-0.0024741	0.171211	0.17206	0.327552	0.329177
GCF_002945325.1	Methanococcus maripaludis	cellular organisms;Archaea;Euryarchaeota;Methanomada group;Methanococci;Methanococcales;Methanococcaceae;Methanococcus;Methanococcus maripaludis	archaea	na	Complete Genome	1714918	570431	579962	282061	282464	0		0.332629	0.338186	0.164475	0.16471	0.329185	0.497104	-0.0057927	0.333465	0.33735	0.163639	0.165546
GCF_002952775.1	Halalkaliarchaeum desulfuricum	cellular organisms;Archaea;Euryarchaeota;Stenosarchaea group;Halobacteria;Haloferacales;unclassified Haloferacales;Halalkaliarchaeum;Halalkaliarchaeum desulfuricum	archaea	representative genome	Complete Genome	3313120	614386	607708	1045264	1045762	0		0.18544	0.183425	0.315492	0.315643	0.631135	0.500933	0.00186531	0.184777	0.184088	0.316156	0.314979
GCF_003052125.1	Methanococcus maripaludis	cellular organisms;Archaea;Euryarchaeota;Methanomada group;Methanococci;Methanococcales;Methanococcaceae;Methanococcus;Methanococcus maripaludis	archaea	na	Complete Genome	1737606	586873	578504	286457	285772	0		0.337748	0.332932	0.164857	0.164463	0.32932	0.502605	0.00521062	0.337087	0.333593	0.165518	0.163802
GCF_003058365.1	Haloarculaceae archaeon HArcel1	cellular organisms;Archaea;Euryarchaeota;Stenosarchaea group;Halobacteria;Halobacteriales;Haloarculaceae;unclassified Haloarculaceae;Haloarculaceae archaeon HArcel1	archaea	na	Complete Genome	2723120	466261	466805	895651	894403	0		0.171223	0.171423	0.328906	0.328448	0.657354	0.500129	0.000258527	0.171367	0.171279	0.328762	0.328592
GCF_003201675.2	Metallosphaera hakonensis JCM 8857 = DSM 7519	cellular organisms;Archaea;TACK group;Crenarchaeota;Thermoprotei;Sulfolobales;Sulfolobaceae;Metallosphaera;Metallosphaera hakonensis;Metallosphaera hakonensis JCM 8857 = DSM 7519	archaea	representative genome	Complete Genome	2544115	712753	718741	553034	559587	0		0.280158	0.282511	0.217378	0.219954	0.437331	0.497535	-0.00492942	0.279948	0.282721	0.217588	0.219744
GCF_003201765.2	Acidianus sulfidivorans JP7	cellular organisms;Archaea;TACK group;Crenarchaeota;Thermoprotei;Sulfolobales;Sulfolobaceae;Acidianus;Acidianus sulfidivorans;Acidianus sulfidivorans JP7	archaea	representative genome	Complete Genome	2265309	789346	772265	352300	351398	0		0.34845	0.340909	0.15552	0.155121	0.310641	0.503969	0.00793843	0.347416	0.341943	0.156554	0.154088
GCF_003201835.2	Acidianus brierleyi	cellular organisms;Archaea;TACK group;Crenarchaeota;Thermoprotei;Sulfolobales;Sulfolobaceae;Acidianus;Acidianus brierleyi	archaea	representative genome	Complete Genome	2947244	1004098	1002898	467590	472658	0		0.34069	0.340283	0.158653	0.160373	0.319026	0.499344	-0.00131241	0.34004	0.340934	0.159304	0.159722
GCF_003268005.1	Methanosphaera sp. BMS	cellular organisms;Archaea;Euryarchaeota;Methanomada group;Methanobacteria;Methanobacteriales;Methanobacteriaceae;Methanosphaera;unclassified Methanosphaera;Methanosphaera sp. BMS	archaea	na	Complete Genome	2868093	949412	974177	473044	471460	0		0.331026	0.33966	0.164933	0.164381	0.329314	0.495959	-0.00808237	0.332632	0.338053	0.163326	0.165988
GCF_003342675.1	Haloplanus sp. CBA1112	cellular organisms;Archaea;Euryarchaeota;Stenosarchaea group;Halobacteria;Haloferacales;Haloferacaceae;Haloplanus;unclassified Haloplanus;Haloplanus sp. CBA1112	archaea	na	Complete Genome	3773640	642016	640785	1247048	1243791	0		0.170132	0.169806	0.330463	0.3296	0.660063	0.500595	0.0011893	0.170171	0.169767	0.330424	0.329639
GCF_003342695.1	Haloplanus sp. CBA1113	cellular organisms;Archaea;Euryarchaeota;Stenosarchaea group;Halobacteria;Haloferacales;Haloferacaceae;Haloplanus;unclassified Haloplanus;Haloplanus sp. CBA1113	archaea	na	Complete Genome	3529327	591272	590473	1173775	1173807	0		0.167531	0.167305	0.332578	0.332587	0.665164	0.500109	0.000217322	0.167454	0.167382	0.332654	0.33251
GCF_003351865.1	Methanofervidicoccus sp. A16	cellular organisms;Archaea;Euryarchaeota;Methanomada group;Methanococci;Methanococcales;unclassified Methanococcales;Methanofervidicoccus;unclassified Methanofervidicoccus;Methanofervidicoccus sp. A16	archaea	na	Complete Genome	1504113	489935	486165	264390	263623	0		0.32573	0.323224	0.175778	0.175268	0.351046	0.501508	0.0030164	0.325456	0.323498	0.176052	0.174994
GCF_003430805.1	Natronolimnobius sulfurireducens	cellular organisms;Archaea;Euryarchaeota;Stenosarchaea group;Halobacteria;Natrialbales;Natrialbaceae;Natronolimnobius;Natronolimnobius sulfurireducens	archaea	na	Complete Genome	3853425	719841	727782	1202259	1203543	0		0.186806	0.188866	0.311998	0.312331	0.624328	0.498803	-0.00239397	0.187386	0.188286	0.311417	0.312911
GCF_003430825.1	Natronolimnobius sulfurireducens	cellular organisms;Archaea;Euryarchaeota;Stenosarchaea group;Halobacteria;Natrialbales;Natrialbaceae;Natronolimnobius;Natronolimnobius sulfurireducens	archaea	representative genome	Complete Genome	3789323	714734	711415	1178775	1184399	0		0.188618	0.187742	0.311078	0.312562	0.62364	0.499696	-0.000608288	0.188065	0.188294	0.31163	0.31201
GCF_003431325.1	Acidilobus sp. 7A	cellular organisms;Archaea;TACK group;Crenarchaeota;Thermoprotei;Acidilobales;Acidilobaceae;Acidilobus;unclassified Acidilobus;Acidilobus sp. 7A	archaea	na	Complete Genome	1539049	326553	323266	446363	442867	0		0.212178	0.210043	0.290025	0.287754	0.577779	0.502204	0.00440727	0.212041	0.21018	0.290163	0.287616
GCF_003711245.1	Candidatus Methanomethylophilus alvus	cellular organisms;Archaea;Euryarchaeota;Diaforarchaea group;Thermoplasmata;Methanomassiliicoccales;Candidatus Methanomethylophilaceae;Candidatus Methanomethylophilus;Candidatus Methanomethylophilus alvus	archaea	na	Complete Genome	1666767	368843	371282	463411	463228	0		0.221292	0.222756	0.27803	0.27792	0.55595	0.499322	-0.00135352	0.221724	0.222326	0.277598	0.278352
GCF_003852095.1	Saccharolobus solfataricus	cellular organisms;Archaea;TACK group;Crenarchaeota;Thermoprotei;Sulfolobales;Sulfolobaceae;Saccharolobus;Saccharolobus solfataricus	archaea	na	Complete Genome	2659140	845998	860581	474871	477690	0		0.318147	0.323631	0.178581	0.179641	0.358221	0.496728	-0.00654422	0.318789	0.322989	0.177939	0.180283
GCF_003852115.1	Saccharolobus solfataricus	cellular organisms;Archaea;TACK group;Crenarchaeota;Thermoprotei;Sulfolobales;Sulfolobaceae;Saccharolobus;Saccharolobus solfataricus	archaea	na	Complete Genome	2707507	861985	875348	483720	486454	0		0.318369	0.323304	0.178659	0.179669	0.358327	0.497027	-0.00594532	0.318929	0.322744	0.178099	0.180229
GCF_003852135.1	Saccharolobus solfataricus	cellular organisms;Archaea;TACK group;Crenarchaeota;Thermoprotei;Sulfolobales;Sulfolobaceae;Saccharolobus;Saccharolobus solfataricus	archaea	na	Complete Genome	2668974	849347	863459	476790	479378	0		0.31823	0.323517	0.178642	0.179611	0.358253	0.496871	-0.00625709	0.318866	0.322881	0.178006	0.180247
GCF_003852155.1	Saccharolobus solfataricus	cellular organisms;Archaea;TACK group;Crenarchaeota;Thermoprotei;Sulfolobales;Sulfolobaceae;Saccharolobus;Saccharolobus solfataricus	archaea	representative genome	Complete Genome	2658139	845692	860191	474735	477521	0		0.318152	0.323606	0.178597	0.179645	0.358242	0.496749	-0.00650267	0.318793	0.322966	0.177956	0.180286
GCF_003852175.1	Saccharolobus solfataricus	cellular organisms;Archaea;TACK group;Crenarchaeota;Thermoprotei;Sulfolobales;Sulfolobaceae;Saccharolobus;Saccharolobus solfataricus	archaea	na	Complete Genome	2658139	845692	860194	474735	477518	0		0.318152	0.323608	0.178597	0.179644	0.35824	0.496749	-0.00650267	0.318793	0.322966	0.177955	0.180285
GCF_003852195.1	Saccharolobus solfataricus	cellular organisms;Archaea;TACK group;Crenarchaeota;Thermoprotei;Sulfolobales;Sulfolobaceae;Saccharolobus;Saccharolobus solfataricus	archaea	na	Complete Genome	2668974	849347	863459	476790	479378	0		0.31823	0.323517	0.178642	0.179611	0.358253	0.496871	-0.00625709	0.318866	0.322881	0.178006	0.180247
GCF_003852215.1	Saccharolobus solfataricus	cellular organisms;Archaea;TACK group;Crenarchaeota;Thermoprotei;Sulfolobales;Sulfolobaceae;Saccharolobus;Saccharolobus solfataricus	archaea	na	Complete Genome	2668974	849347	863459	476790	479378	0		0.31823	0.323517	0.178642	0.179611	0.358253	0.496871	-0.00625709	0.318866	0.322881	0.178006	0.180247
GCF_003856835.1	Haloplanus aerogenes	cellular organisms;Archaea;Euryarchaeota;Stenosarchaea group;Halobacteria;Haloferacales;Haloferacaceae;Haloplanus;Haloplanus aerogenes	archaea	representative genome	Complete Genome	3503092	601410	600872	1148625	1152185	0		0.17168	0.171526	0.327889	0.328905	0.656794	0.499569	-0.000862666	0.171455	0.171751	0.328114	0.32868
GCF_003967175.1	Sulfodiicoccus acidiphilus	cellular organisms;Archaea;TACK group;Crenarchaeota;Thermoprotei;Sulfolobales;Sulfolobaceae;Sulfodiicoccus;Sulfodiicoccus acidiphilus	archaea	representative genome	Complete Genome	2353189	580547	569103	608425	595114	0		0.246706	0.241843	0.258553	0.252897	0.51145	0.50526	0.0105198	0.246845	0.241705	0.258415	0.253035
GCF_003990725.2	Halorubrum sp. PV6	cellular organisms;Archaea;Euryarchaeota;Stenosarchaea group;Halobacteria;Haloferacales;Halorubraceae;Halorubrum;unclassified Halorubrum;Halorubrum sp. PV6	archaea	na	Complete Genome	3044466	506106	509596	1014509	1014255	0		0.166238	0.167384	0.333231	0.333147	0.666378	0.499469	-0.00106291	0.166634	0.166988	0.332835	0.333543
GCF_004087835.1	Halorussus sp. RC-68	cellular organisms;Archaea;Euryarchaeota;Stenosarchaea group;Halobacteria;Halobacteriales;Halobacteriaceae;Halorussus;unclassified Halorussus;Halorussus sp. RC-68	archaea	na	Complete Genome	3490924	632597	632075	1114673	1111579	0		0.181212	0.181062	0.319306	0.31842	0.637726	0.500518	0.00103583	0.181325	0.18095	0.319193	0.318533
GCF_004114375.1	Halorubrum sp. BOL3-1	cellular organisms;Archaea;Euryarchaeota;Stenosarchaea group;Halobacteria;Haloferacales;Halorubraceae;Halorubrum;unclassified Halorubrum;Halorubrum sp. BOL3-1	archaea	na	Complete Genome	3668425	627134	624086	1210064	1207141	0		0.170955	0.170124	0.329859	0.329062	0.658922	0.500814	0.00162767	0.170817	0.170262	0.329997	0.328925
GCF_004126515.1	Halorubrum ezzemoulense	cellular organisms;Archaea;Euryarchaeota;Stenosarchaea group;Halobacteria;Haloferacales;Halorubraceae;Halorubrum;Halorubrum ezzemoulense	archaea	representative genome	Complete Genome	3726301	619253	631278	1236876	1238894	0		0.166184	0.169411	0.331931	0.332473	0.664404	0.498116	-0.00376862	0.167166	0.16843	0.33095	0.333454
GCF_004799645.1	Natronorubrum bangense	cellular organisms;Archaea;Euryarchaeota;Stenosarchaea group;Halobacteria;Natrialbales;Natrialbaceae;Natronorubrum;Natronorubrum bangense	archaea	representative genome	Complete Genome	4382412	866639	859427	1328084	1328262	0		0.197754	0.196108	0.303049	0.303089	0.606138	0.500803	0.00160505	0.197247	0.196615	0.303555	0.302583
GCF_004799665.1	Halapricum salinum	cellular organisms;Archaea;Euryarchaeota;Stenosarchaea group;Halobacteria;Halobacteriales;Haloarculaceae;Halapricum;Halapricum salinum	archaea	representative genome	Complete Genome	3452056	625806	626127	1100669	1099454	0		0.181285	0.181378	0.318844	0.318493	0.637337	0.500129	0.000258976	0.181378	0.181285	0.318751	0.318586
GCF_004799685.1	Halobellus limi	cellular organisms;Archaea;Euryarchaeota;Stenosarchaea group;Halobacteria;Haloferacales;Haloferacaceae;Halobellus;Halobellus limi	archaea	na	Complete Genome	3749890	643693	636476	1236192	1233529	0		0.171657	0.169732	0.329661	0.328951	0.658612	0.501317	0.00263474	0.171144	0.170244	0.330173	0.328438
GCF_004803735.1	Halomicrobium mukohataei	cellular organisms;Archaea;Euryarchaeota;Stenosarchaea group;Halobacteria;Halobacteriales;Haloarculaceae;Halomicrobium;Halomicrobium mukohataei	archaea	na	Complete Genome	3316057	571845	570964	1087668	1085580	0		0.172447	0.172182	0.328	0.327371	0.655371	0.500448	0.00089534	0.172469	0.17216	0.327979	0.327392
GCF_005155585.1	Haloprofundus sp. MHR1	cellular organisms;Archaea;Euryarchaeota;Stenosarchaea group;Halobacteria;Haloferacales;Haloferacaceae;Haloprofundus;unclassified Haloprofundus;Haloprofundus sp. MHR1	archaea	na	Complete Genome	3051700	522496	526389	1000254	1002561	0		0.171215	0.17249	0.327769	0.328525	0.656295	0.498984	-0.00203165	0.171503	0.172202	0.327481	0.328814
GCF_005406325.1	Haloferax mediterranei ATCC 33500	cellular organisms;Archaea;Euryarchaeota;Stenosarchaea group;Halobacteria;Haloferacales;Haloferacaceae;Haloferax;Haloferax mediterranei;Haloferax mediterranei ATCC 33500	archaea	representative genome	Complete Genome	3907473	776691	776167	1178144	1176471	0		0.198771	0.198637	0.30151	0.301082	0.602593	0.500281	0.000562256	0.198815	0.198592	0.301466	0.301127
GCF_005576615.1	Natrinema versiforme	cellular organisms;Archaea;Euryarchaeota;Stenosarchaea group;Halobacteria;Natrialbales;Natrialbaceae;Natrinema;Natrinema versiforme	archaea	representative genome	Complete Genome	4674473	851627	857770	1480643	1484433	0		0.182187	0.183501	0.316751	0.317562	0.634312	0.498938	-0.00212495	0.182455	0.183232	0.316482	0.31783
GCF_005890195.1	Natrinema pallidum	cellular organisms;Archaea;Euryarchaeota;Stenosarchaea group;Halobacteria;Natrialbales;Natrialbaceae;Natrinema;Natrinema pallidum	archaea	representative genome	Complete Genome	3778093	677724	669601	1216142	1214626	0		0.179383	0.177233	0.321893	0.321492	0.643385	0.501276	0.00255129	0.178762	0.177853	0.322513	0.320872
GCF_005954745.1	Halostella pelagica	cellular organisms;Archaea;Euryarchaeota;Stenosarchaea group;Halobacteria;Halobacteriales;Halobacteriaceae;Halostella;Halostella pelagica	archaea	na	Complete Genome	3942449	729071	727161	1242921	1243296	0		0.184928	0.184444	0.315266	0.315361	0.630628	0.500195	0.000389352	0.184758	0.184614	0.315437	0.315191
GCF_006274605.1	Thermococcus sp. IOH1	cellular organisms;Archaea;Euryarchaeota;Thermococci;Thermococcales;Thermococcaceae;Thermococcus;unclassified Thermococcus;Thermococcus sp. IOH1	archaea	na	Complete Genome	2234010	503704	504620	615459	610227	0		0.225471	0.225881	0.275495	0.273153	0.548648	0.500966	0.00193195	0.226112	0.22524	0.274854	0.273794
GCF_006740685.1	Candidatus Nitrosopumilus sp. SW	cellular organisms;Archaea;TACK group;Thaumarchaeota;Nitrosopumilales;Nitrosopumilaceae;Nitrosopumilus;Candidatus Nitrosopumilus sp. SW	archaea	na	Complete Genome	1499620	498374	494959	253983	252304	0		0.332334	0.330056	0.169365	0.168245	0.33761	0.501698	0.00339686	0.33232	0.33007	0.169379	0.168232
GCF_007833275.1	Salarchaeum sp. JOR-1	cellular organisms;Archaea;Euryarchaeota;Stenosarchaea group;Halobacteria;Halobacteriales;Halobacteriaceae;Salarchaeum;unclassified Salarchaeum;Salarchaeum sp. JOR-1	archaea	na	Complete Genome	2523371	426576	427437	835725	833633	0		0.16905	0.169391	0.331194	0.330365	0.661559	0.500244	0.000487839	0.169303	0.169138	0.330941	0.330618
GCF_008000775.1	Candidatus Prometheoarchaeum syntrophicum	cellular organisms;Archaea;unclassified Archaea;unclassified Archaea (miscellaneous);anaerobic archaeon MK-D1	archaea	na	Complete Genome	4427796	1517977	1529539	687117	693163	0		0.342829	0.34544	0.155183	0.156548	0.311731	0.498012	-0.0039767	0.342766	0.345503	0.155246	0.156485
GCF_008033705.1	Methanothermobacter sp. KEPCO-1	cellular organisms;Archaea;Euryarchaeota;Methanomada group;Methanobacteria;Methanobacteriales;Methanobacteriaceae;Methanothermobacter;unclassified Methanothermobacter;Methanothermobacter sp. KEPCO-1	archaea	na	Complete Genome	1741029	448753	448428	420253	423595	0		0.257752	0.257565	0.241382	0.243302	0.484683	0.499134	-0.00173288	0.257212	0.258105	0.241922	0.242762
GCF_008152015.1	Thermococcus sp. SY113	cellular organisms;Archaea;Euryarchaeota;Thermococci;Thermococcales;Thermococcaceae;Thermococcus;unclassified Thermococcus;Thermococcus sp. SY113	archaea	na	Complete Genome	2165038	491488	483311	593352	596887	0		0.227011	0.223234	0.274061	0.275694	0.549754	0.501072	0.00214407	0.225606	0.22464	0.275467	0.274288
GCF_008245085.1	Pyrococcus furiosus DSM 3638	cellular organisms;Archaea;Euryarchaeota;Thermococci;Thermococcales;Thermococcaceae;Pyrococcus;Pyrococcus furiosus;Pyrococcus furiosus DSM 3638	archaea	representative genome	Complete Genome	1889914	559348	560395	385434	384737	0		0.295965	0.296519	0.203943	0.203574	0.407516	0.499907	-0.000185194	0.296187	0.296297	0.20372	0.203796
GCF_008326385.1	Sulfuracidifex tepidarius	cellular organisms;Archaea;TACK group;Crenarchaeota;Thermoprotei;Sulfolobales;Sulfolobaceae;Sulfuracidifex;Sulfuracidifex tepidarius	archaea	representative genome	Complete Genome	2535282	728801	730682	537659	538140	0		0.287463	0.288205	0.212071	0.21226	0.424331	0.499534	-0.000931652	0.287566	0.288103	0.211968	0.212363
GCF_008326425.1	Sulfuracidifex tepidarius	cellular organisms;Archaea;TACK group;Crenarchaeota;Thermoprotei;Sulfolobales;Sulfolobaceae;Sulfuracidifex;Sulfuracidifex tepidarius	archaea	na	Complete Genome	2560765	737574	737658	543515	542018	0		0.288029	0.288062	0.212247	0.211663	0.42391	0.500276	0.000551788	0.288204	0.287886	0.212072	0.211838
GCF_008831545.1	Halorussus sp. ZS-3	cellular organisms;Archaea;Euryarchaeota;Stenosarchaea group;Halobacteria;Halobacteriales;Halobacteriaceae;Halorussus;unclassified Halorussus;Halorussus sp. ZS-3	archaea	na	Complete Genome	4450731	856591	856081	1368986	1369073	0		0.192461	0.192346	0.307587	0.307606	0.615193	0.500048	9.50406e-05	0.192422	0.192385	0.307626	0.307567
GCF_009217585.1	Halomicrobium mukohataei	cellular organisms;Archaea;Euryarchaeota;Stenosarchaea group;Halobacteria;Halobacteriales;Haloarculaceae;Halomicrobium;Halomicrobium mukohataei	archaea	na	Complete Genome	3094203	532500	530777	1017149	1013777	0		0.172096	0.171539	0.328727	0.327638	0.656365	0.500823	0.00164663	0.172101	0.171535	0.328723	0.327642
GCF_009392895.1	Natronorubrum aibiense	cellular organisms;Archaea;Euryarchaeota;Stenosarchaea group;Halobacteria;Natrialbales;Natrialbaceae;Natronorubrum;Natronorubrum aibiense	archaea	representative genome	Complete Genome	4348483	838541	842790	1332090	1335062	0		0.192835	0.193812	0.306334	0.307018	0.613352	0.49917	-0.00166058	0.193003	0.193645	0.306167	0.307185
GCF_009601705.1	Sulfolobus sp. E5-1-F	cellular organisms;Archaea;TACK group;Crenarchaeota;Thermoprotei;Sulfolobales;Sulfolobaceae;Sulfolobus;unclassified Sulfolobus;Sulfolobus sp. E5-1-F	archaea	na	Complete Genome	2543529	832457	827417	446272	437383	0		0.327284	0.325303	0.175454	0.171959	0.347413	0.502738	0.00547625	0.32808	0.324507	0.174658	0.172755
GCF_009602405.1	Sulfolobus sp. E11-6	cellular organisms;Archaea;TACK group;Crenarchaeota;Thermoprotei;Sulfolobales;Sulfolobaceae;Sulfolobus;unclassified Sulfolobus;Sulfolobus sp. E11-6	archaea	na	Complete Genome	2549580	837263	823387	448225	440705	0		0.328393	0.32295	0.175803	0.172854	0.348657	0.504196	0.00839197	0.328404	0.322938	0.175792	0.172866
GCF_009617975.1	DPANN group archaeon LC1Nh	cellular organisms;Archaea;DPANN group;unclassified DPANN group;DPANN group archaeon LC1Nh	archaea	na	Complete Genome	973463	269482	283072	211840	209069	0		0.276828	0.290789	0.217615	0.214768	0.432383	0.494443	-0.0111139	0.280654	0.286963	0.213789	0.218594
GCF_009617995.1	Halomicrobium sp. LC1Hm	cellular organisms;Archaea;Euryarchaeota;Stenosarchaea group;Halobacteria;Halobacteriales;Haloarculaceae;Halomicrobium;unclassified Halomicrobium;Halomicrobium sp. LC1Hm	archaea	na	Complete Genome	3329031	577030	569842	1094523	1087636	0		0.173333	0.171174	0.328781	0.326712	0.655494	0.502114	0.00422796	0.172981	0.171525	0.329133	0.326361
GCF_009690625.1	Halorhabdus sp. CBA1104	cellular organisms;Archaea;Euryarchaeota;Stenosarchaea group;Halobacteria;Halobacteriales;Haloarculaceae;Halorhabdus;unclassified Halorhabdus;Halorhabdus sp. CBA1104	archaea	na	Complete Genome	2628395	498264	492980	817981	819170	0		0.18957	0.187559	0.311209	0.311662	0.622871	0.500779	0.00155799	0.188858	0.188271	0.311921	0.31095
GCF_009729015.1	Acidianus ambivalens	cellular organisms;Archaea;TACK group;Crenarchaeota;Thermoprotei;Sulfolobales;Sulfolobaceae;Acidianus;Acidianus ambivalens	archaea	representative genome	Complete Genome	2252027	746770	734322	384656	386279	0		0.331599	0.326072	0.170804	0.171525	0.342329	0.502403	0.00480678	0.330416	0.327255	0.171987	0.170342
GCF_009729035.1	Stygiolobus azoricus	cellular organisms;Archaea;TACK group;Crenarchaeota;Thermoprotei;Sulfolobales;Sulfolobaceae;Stygiolobus;Stygiolobus azoricus	archaea	representative genome	Complete Genome	1987069	621718	617946	377578	369827	0		0.312882	0.310984	0.190018	0.186117	0.376134	0.502899	0.00579899	0.313742	0.310124	0.189158	0.186977
GCF_009729055.1	Sulfurisphaera ohwakuensis	cellular organisms;Archaea;TACK group;Crenarchaeota;Thermoprotei;Sulfolobales;Sulfolobaceae;Sulfurisphaera;Sulfurisphaera ohwakuensis	archaea	representative genome	Complete Genome	2803915	939337	946433	458595	459550	0		0.335009	0.33754	0.163555	0.163896	0.327451	0.498564	-0.00287134	0.335309	0.33724	0.163255	0.164196
GCF_009762275.1	Haloplanus rallus	cellular organisms;Archaea;Euryarchaeota;Stenosarchaea group;Halobacteria;Haloferacales;Haloferacaceae;Haloplanus;Haloplanus rallus	archaea	representative genome	Complete Genome	3560302	595010	592786	1187198	1185308	0		0.167123	0.166499	0.333454	0.332923	0.666378	0.500578	0.00115552	0.167004	0.166618	0.333574	0.332804
GCF_009789175.1	Salinibaculum litoreum	cellular organisms;Archaea;Euryarchaeota;Stenosarchaea group;Halobacteria;Halobacteriales;Halobacteriaceae;unclassified Halobacteriaceae;Halobacteriaceae archaeon HD8-45	archaea	representative genome	Complete Genome	3732358	710579	711717	1152575	1157487	0		0.190383	0.190688	0.308806	0.310122	0.618928	0.49919	-0.00162096	0.190227	0.190845	0.308963	0.309966
GCF_009911715.1	Methanomassiliicoccaceae archaeon DOK	cellular organisms;Archaea;Euryarchaeota;Diaforarchaea group;Thermoplasmata;Methanomassiliicoccales;Methanomassiliicoccaceae;unclassified Methanomassiliicoccaceae;Methanomassiliicoccaceae archaeon DOK	archaea	na	Complete Genome	1889135	386292	377933	564018	560892	0		0.204481	0.200056	0.298559	0.296904	0.595463	0.50304	0.0060795	0.203498	0.201039	0.299542	0.295921
GCF_009917665.1	Methanothermobacter sp. THM-2	cellular organisms;Archaea;Euryarchaeota;Methanomada group;Methanobacteria;Methanobacteriales;Methanobacteriaceae;Methanothermobacter;unclassified Methanothermobacter;Methanothermobacter sp. THM-2	archaea	na	Complete Genome	1697935	437953	432169	422021	405792	0		0.257933	0.254526	0.24855	0.238991	0.487541	0.506482	0.0129646	0.259551	0.252908	0.246931	0.24061
GCF_010092465.1	haloarchaeon 3A1-DGR	cellular organisms;Archaea;Euryarchaeota;Stenosarchaea group;Halobacteria;Halobacteriales;unclassified Halobacteriales;unclassified Halobacteriales (miscellaneous);haloarchaeon 3A1-DGR	archaea	na	Complete Genome	2890613	466494	468221	975854	980044	0		0.161382	0.16198	0.337594	0.339044	0.676638	0.498977	-0.00204697	0.16135	0.162012	0.337626	0.339011
GCF_010692885.1	Halogeometricum borinquense	cellular organisms;Archaea;Euryarchaeota;Stenosarchaea group;Halobacteria;Haloferacales;Haloferacaceae;Halogeometricum;Halogeometricum borinquense	archaea	na	Complete Genome	3994321	804778	803598	1195048	1190897	0		0.201481	0.201185	0.299187	0.298148	0.597334	0.500667	0.00133464	0.201602	0.201064	0.299066	0.298269
GCF_010692905.1	Haloferax alexandrinus	cellular organisms;Archaea;Euryarchaeota;Stenosarchaea group;Halobacteria;Haloferacales;Haloferacaceae;Haloferax;Haloferax alexandrinus	archaea	representative genome	Complete Genome	3706983	623871	633373	1224233	1225505	1		0.168296	0.170859	0.330251	0.330594	0.660844	0.498547	-0.00290641	0.169085	0.170071	0.329462	0.331383
GCF_011602445.1	Haloarcula sp. JP-L23	cellular organisms;Archaea;Euryarchaeota;Stenosarchaea group;Halobacteria;Halobacteriales;Haloarculaceae;Haloarcula;unclassified Haloarcula;Haloarcula sp. JP-L23	archaea	na	Complete Genome	4930832	893037	900046	1565323	1572426	0		0.181113	0.182534	0.317456	0.318897	0.636353	0.498569	-0.00286199	0.181303	0.182344	0.317266	0.319087
GCF_011765365.1	Halogeometricum borinquense	cellular organisms;Archaea;Euryarchaeota;Stenosarchaea group;Halobacteria;Haloferacales;Haloferacaceae;Halogeometricum;Halogeometricum borinquense	archaea	na	Complete Genome	2818554	549764	549361	857321	862108	0		0.195052	0.194909	0.304171	0.305869	0.610039	0.499222	-0.00155541	0.194677	0.195284	0.304545	0.305494
GCF_012044895.1	Aquisalimonas sp. 2447	cellular organisms;Archaea;Euryarchaeota;Stenosarchaea group;Halobacteria;Natrialbales;Natrialbaceae;Natronolimnobius;unclassified Natronolimnobius;Natronolimnobius sp. XQ-INN 246	archaea	na	Complete Genome	3972634	690663	687886	1295752	1298333	0		0.173855	0.173156	0.326169	0.326819	0.652989	0.500025	4.93375e-05	0.173514	0.173497	0.32651	0.326478
GCF_012222305.1	Sulfolobus sp. S-194	cellular organisms;Archaea;TACK group;Crenarchaeota;Thermoprotei;Sulfolobales;Sulfolobaceae;Sulfolobus;unclassified Sulfolobus;Sulfolobus sp. S-194	archaea	na	Complete Genome	2789526	936682	942239	454537	456068	0		0.335785	0.337777	0.162944	0.163493	0.326437	0.49873	-0.00254093	0.335926	0.337637	0.162804	0.163633
GCF_900012635.1	Thermococcus chitonophagus	cellular organisms;Archaea;Euryarchaeota;Thermococci;Thermococcales;Thermococcaceae;Thermococcus;Thermococcus chitonophagus	archaea	representative genome	Complete Genome	1969648	544120	540752	432390	452385	0		0.276252	0.274542	0.219527	0.229678	0.449205	0.495779	-0.00844161	0.273073	0.277723	0.222706	0.226498
GCF_900036045.1	Methanoculleus sp. MAB1	cellular organisms;Archaea;Euryarchaeota;Stenosarchaea group;Methanomicrobia;Methanomicrobiales;Methanomicrobiaceae;Methanoculleus;Methanoculleus bourgensis	archaea	na	Complete Genome	2859299	562471	573884	864460	858484	0		0.196716	0.200708	0.302333	0.300243	0.602576	0.499049	-0.00190152	0.198334	0.19909	0.300715	0.301861
GCF_900065925.1	Candidatus Nitrosotalea devanaterra	cellular organisms;Archaea;TACK group;Thaumarchaeota;unclassified Thaumarchaeota;Candidatus Nitrosotalea;Candidatus Nitrosotalea devanaterra	archaea	na	Complete Genome	1805304	566541	569584	334720	334459	0		0.31382	0.315506	0.185409	0.185265	0.370674	0.499229	-0.00154101	0.314178	0.315148	0.185051	0.185623
GCF_900079115.1	Saccharolobus solfataricus	cellular organisms;Archaea;TACK group;Crenarchaeota;Thermoprotei;Sulfolobales;Sulfolobaceae;Saccharolobus;Saccharolobus solfataricus	archaea	na	Complete Genome	3034024	968859	977922	544793	542450	0		0.319331	0.322318	0.179561	0.178789	0.35835	0.498893	-0.00221488	0.320114	0.321536	0.178778	0.179572
GCF_900083515.1	Cuniculiplasma divulgatum	cellular organisms;Archaea;Euryarchaeota;Diaforarchaea group;Thermoplasmata;Thermoplasmatales;Cuniculiplasmataceae;Cuniculiplasma;Cuniculiplasma divulgatum	archaea	na	Complete Genome	1938699	607920	607727	359787	363265	0		0.313571	0.313472	0.185582	0.187376	0.372957	0.499153	-0.00169444	0.31299	0.314053	0.186163	0.186795
GCF_900090055.1	Cuniculiplasma divulgatum	cellular organisms;Archaea;Euryarchaeota;Diaforarchaea group;Thermoplasmata;Thermoplasmatales;Cuniculiplasmataceae;Cuniculiplasma;Cuniculiplasma divulgatum	archaea	representative genome	Complete Genome	1878916	589469	591230	347735	350482	0		0.313728	0.314665	0.185072	0.186534	0.371606	0.4988	-0.00239926	0.313443	0.314951	0.185357	0.186249
GCF_900095295.1	Methanobacterium congolense	cellular organisms;Archaea;Euryarchaeota;Methanomada group;Methanobacteria;Methanobacteriales;Methanobacteriaceae;Methanobacterium;Methanobacterium congolense	archaea	representative genome	Complete Genome	2469575	758965	760076	475821	474713	0		0.307326	0.307776	0.192673	0.192225	0.384898	0.499999	-1.21478e-06	0.307551	0.307551	0.192449	0.192449
GCF_900095815.1	Methanothermobacter wolfeii	cellular organisms;Archaea;Euryarchaeota;Methanomada group;Methanobacteria;Methanobacteriales;Methanobacteriaceae;Methanothermobacter;Methanothermobacter wolfeii	archaea	na	Complete Genome	1686891	430864	431370	413093	411564	0		0.255419	0.255719	0.244884	0.243978	0.488862	0.500303	0.000606441	0.255724	0.255414	0.244579	0.244283
GCF_900198835.1	Thermococcus sp. EXT12c	cellular organisms;Archaea;Euryarchaeota;Thermococci;Thermococcales;Thermococcaceae;Thermococcus;unclassified Thermococcus;Thermococcus sp. EXT12c	archaea	na	Complete Genome	2155760	490594	488624	588943	587599	0		0.227574	0.22666	0.273195	0.272572	0.545767	0.500769	0.00153728	0.227466	0.226768	0.273303	0.272464
GCF_900248165.1	Candidatus Nitrosocaldus cavascurensis	cellular organisms;Archaea;TACK group;Thaumarchaeota;Nitrososphaeria;Candidatus Nitrosocaldales;Candidatus Nitrosocaldaceae;Candidatus Nitrosocaldus;Candidatus Nitrosocaldus cavascurensis	archaea	na	Complete Genome	1577284	459655	461164	326187	330278	0		0.291422	0.292379	0.206803	0.209397	0.4162	0.498225	-0.00355041	0.290864	0.292937	0.207361	0.208839
GCF_900696045.1	Candidatus Nitrosocosmicus franklandus	cellular organisms;Archaea;TACK group;Thaumarchaeota;Nitrososphaeria;Nitrososphaerales;Nitrososphaeraceae;Candidatus Nitrosocosmicus;Candidatus Nitrosocosmicus franklandus	archaea	na	Complete Genome	2836447	934157	935819	481476	484995	0		0.329341	0.329926	0.169746	0.170987	0.340733	0.499087	-0.00182658	0.329031	0.330236	0.170055	0.170678
GCF_902383905.1	Candidatus Methanomassiliicoccus intestinalis	cellular organisms;Archaea;Euryarchaeota;Diaforarchaea group;Thermoplasmata;Methanomassiliicoccales;Methanomassiliicoccaceae;Methanomassiliicoccus;Candidatus Methanomassiliicoccus intestinalis	archaea	na	Complete Genome	1931651	566490	568250	399884	397027	0		0.293267	0.294178	0.207017	0.205538	0.412554	0.500284	0.000567908	0.29389	0.293556	0.206394	0.20616
GCF_902384015.1	Methanosphaera stadtmanae	cellular organisms;Archaea;Euryarchaeota;Methanomada group;Methanobacteria;Methanobacteriales;Methanobacteriaceae;Methanosphaera;Methanosphaera stadtmanae	archaea	representative genome	Complete Genome	1767403	645239	633765	242608	245791	0		0.365077	0.358585	0.137268	0.139069	0.276337	0.502346	0.00469106	0.363529	0.360134	0.138817	0.13752
GCF_902387285.1	Candidatus Methanomethylophilus alvus	cellular organisms;Archaea;Euryarchaeota;Diaforarchaea group;Thermoplasmata;Methanomassiliicoccales;Candidatus Methanomethylophilaceae;Candidatus Methanomethylophilus;Candidatus Methanomethylophilus alvus	archaea	na	Complete Genome	1666795	368847	371295	463419	463231	0		0.221291	0.22276	0.27803	0.277917	0.555947	0.499321	-0.0013559	0.221725	0.222328	0.277596	0.278351
GCF_900128725.1	Buchnera aphidicola	cellular organisms;Bacteria;Proteobacteria;Gammaproteobacteria;Enterobacterales;Erwiniaceae;Buchnera;Buchnera aphidicola	bacteria	na	Complete Genome	456703	164954	162735	64539	64475	0		0.361184	0.356326	0.141315	0.141175	0.28249	0.502499	0.00499887	0.360548	0.356962	0.141951	0.140539
GCF_003044255.1	Shewanella putrefaciens	cellular organisms;Bacteria;Proteobacteria;Gammaproteobacteria;Alteromonadales;Shewanellaceae;Shewanella;Shewanella putrefaciens	bacteria	na	Complete Genome	4384460	1220742	1217829	974837	971052	0		0.278425	0.27776	0.222339	0.221476	0.443815	0.500764	0.00152767	0.278517	0.277668	0.222246	0.221568
GCF_009730575.1	Shewanella putrefaciens	cellular organisms;Bacteria;Proteobacteria;Gammaproteobacteria;Alteromonadales;Shewanellaceae;Shewanella;Shewanella putrefaciens	bacteria	na	Complete Genome	4659617	1295592	1292780	1038312	1032933	0		0.278047	0.277443	0.222832	0.221678	0.44451	0.500879	0.00175787	0.278233	0.277257	0.222646	0.221864
GCF_900636665.1	Shewanella putrefaciens	cellular organisms;Bacteria;Proteobacteria;Gammaproteobacteria;Alteromonadales;Shewanellaceae;Shewanella;Shewanella putrefaciens	bacteria	na	Complete Genome	5049396	1313613	1315408	1215129	1205246	0		0.260153	0.260508	0.240648	0.238691	0.47934	0.500801	0.00160178	0.260747	0.259913	0.240054	0.239286
GCF_006400955.1	Myxococcus xanthus	cellular organisms;Bacteria;Proteobacteria;delta/epsilon subdivisions;Deltaproteobacteria;Myxococcales;Cystobacterineae;Myxococcaceae;Myxococcus;Myxococcus xanthus	bacteria	na	Complete Genome	9321034	1445751	1442572	3214734	3217977	0		0.155106	0.154765	0.34489	0.345238	0.690128	0.499997	-6.86619e-06	0.154935	0.154937	0.345062	0.345067
GCF_000006685.1	Chlamydia muridarum str. Nigg	cellular organisms;Bacteria;PVC group;Chlamydiae;Chlamydiia;Chlamydiales;Chlamydiaceae;Chlamydia/Chlamydophila group;Chlamydia;Chlamydia muridarum;Chlamydia muridarum str. Nigg	bacteria	representative genome	Complete Genome	1080451	322912	322050	218510	216960	2		0.298868	0.298071	0.20224	0.200805	0.403045	0.501108	0.00223241	0.299139	0.297816	0.201969	0.201076
GCF_000006725.1	Xylella fastidiosa 9a5c	cellular organisms;Bacteria;Proteobacteria;Gammaproteobacteria;Xanthomonadales;Xanthomonadaceae;Xylella;Xylella fastidiosa;Xylella fastidiosa 9a5c	bacteria	na	Complete Genome	2731750	617362	677014	755851	681521	2		0.225995	0.247832	0.276691	0.249482	0.526173	0.502687	0.00537312	0.238186	0.235641	0.2645	0.261673
GCF_000006745.1	Vibrio cholerae O1 biovar El Tor str. N16961	cellular organisms;Bacteria;Proteobacteria;Gammaproteobacteria;Vibrionales;Vibrionaceae;Vibrio;Vibrio cholerae;Vibrio cholerae O1;Vibrio cholerae O1 biovar El Tor;Vibrio cholerae O1 biovar El Tor str. N16961	bacteria	na	Complete Genome	4033464	1053238	1064813	962514	952862	2		0.261125	0.263995	0.238632	0.236239	0.474871	0.499757	-0.000476762	0.262437	0.262692	0.23732	0.237551
GCF_006401215.1	Myxococcus xanthus	cellular organisms;Bacteria;Proteobacteria;delta/epsilon subdivisions;Deltaproteobacteria;Myxococcales;Cystobacterineae;Myxococcaceae;Myxococcus;Myxococcus xanthus	bacteria	na	Complete Genome	9262965	1440437	1433188	3189199	3200141	0		0.155505	0.154722	0.344296	0.345477	0.689773	0.499801	-0.000398684	0.155052	0.155176	0.344749	0.345024
GCF_006401635.1	Myxococcus xanthus	cellular organisms;Bacteria;Proteobacteria;delta/epsilon subdivisions;Deltaproteobacteria;Myxococcales;Cystobacterineae;Myxococcaceae;Myxococcus;Myxococcus xanthus	bacteria	na	Complete Genome	8952969	1393152	1382860	3080706	3096251	0		0.155608	0.154458	0.344099	0.345835	0.689934	0.499707	-0.000586733	0.154942	0.155124	0.344765	0.345169
GCF_006402015.1	Myxococcus xanthus	cellular organisms;Bacteria;Proteobacteria;delta/epsilon subdivisions;Deltaproteobacteria;Myxococcales;Cystobacterineae;Myxococcaceae;Myxococcus;Myxococcus xanthus	bacteria	na	Complete Genome	9429999	1468290	1463010	3246269	3252430	0		0.155704	0.155144	0.344249	0.344902	0.689152	0.499953	-9.34252e-05	0.15541	0.155439	0.344544	0.344608
GCF_006402415.1	Myxococcus xanthus	cellular organisms;Bacteria;Proteobacteria;delta/epsilon subdivisions;Deltaproteobacteria;Myxococcales;Cystobacterineae;Myxococcaceae;Myxococcus;Myxococcus xanthus	bacteria	na	Complete Genome	9316378	1449081	1442099	3206627	3218571	0		0.155541	0.154792	0.344192	0.345474	0.689667	0.499734	-0.00053261	0.155084	0.155249	0.34465	0.345017
GCF_006402735.1	Myxococcus xanthus	cellular organisms;Bacteria;Proteobacteria;delta/epsilon subdivisions;Deltaproteobacteria;Myxococcales;Cystobacterineae;Myxococcaceae;Myxococcus;Myxococcus xanthus	bacteria	na	Complete Genome	9316447	1449091	1442115	3206648	3218593	0		0.155541	0.154792	0.344192	0.345474	0.689666	0.499733	-0.000533358	0.155084	0.15525	0.344649	0.345017
GCF_000219105.1	Corallococcus macrosporus	cellular organisms;Bacteria;Proteobacteria;delta/epsilon subdivisions;Deltaproteobacteria;Myxococcales;Cystobacterineae;Myxococcaceae;Corallococcus;Corallococcus macrosporus	bacteria	na	Complete Genome	9003593	1316702	1328092	3185508	3173291	0		0.146242	0.147507	0.353804	0.352447	0.706251	0.500046	9.18522e-05	0.146888	0.146861	0.353158	0.353093
GCF_002305875.1	Cystobacter fuscus	cellular organisms;Bacteria;Proteobacteria;delta/epsilon subdivisions;Deltaproteobacteria;Myxococcales;Cystobacterineae;Archangiaceae;Cystobacter;Cystobacter fuscus	bacteria	representative genome	Complete Genome	12349744	1951645	1940160	4231574	4226365	0		0.158031	0.157101	0.342645	0.342223	0.684868	0.500676	0.00135177	0.157779	0.157353	0.342897	0.341971
GCF_000006925.2	Shigella flexneri 2a str. 301	cellular organisms;Bacteria;Proteobacteria;Gammaproteobacteria;Enterobacterales;Enterobacteriaceae;Shigella;Shigella flexneri;Shigella flexneri 2a;Shigella flexneri 2a str. 301	bacteria	reference genome	Complete Genome	4828820	1193086	1189719	1219821	1226188	6		0.247076	0.246379	0.252613	0.253932	0.506544	0.499689	-0.000621271	0.246574	0.246881	0.253115	0.25343
GCF_001027285.1	Archangium gephyra	cellular organisms;Bacteria;Proteobacteria;delta/epsilon subdivisions;Deltaproteobacteria;Myxococcales;Cystobacterineae;Archangiaceae;Archangium;Archangium gephyra	bacteria	na	Complete Genome	12489432	1916800	1898875	4349215	4324542	0		0.153474	0.152039	0.348232	0.346256	0.694488	0.501705	0.00341072	0.153277	0.152235	0.348428	0.34606
GCF_000006965.1	Sinorhizobium meliloti 1021	cellular organisms;Bacteria;Proteobacteria;Alphaproteobacteria;Rhizobiales;Rhizobiaceae;Sinorhizobium/Ensifer group;Sinorhizobium;Sinorhizobium meliloti;Sinorhizobium meliloti 1021	bacteria	na	Complete Genome	6691694	1267971	1263216	2075921	2084576	10		0.189485	0.188774	0.310224	0.311517	0.621741	0.499709	-0.000582813	0.189019	0.18924	0.31069	0.311052
GCF_001189295.1	Chondromyces crocatus	cellular organisms;Bacteria;Proteobacteria;delta/epsilon subdivisions;Deltaproteobacteria;Myxococcales;Sorangiineae;Polyangiaceae;Chondromyces;Chondromyces crocatus	bacteria	representative genome	Complete Genome	11388132	1774836	1788613	3916440	3908243	0		0.15585	0.157059	0.343905	0.343186	0.687091	0.499755	-0.000489984	0.156378	0.156531	0.343377	0.343714
GCF_002950945.1	Sorangium cellulosum	cellular organisms;Bacteria;Proteobacteria;delta/epsilon subdivisions;Deltaproteobacteria;Myxococcales;Sorangiineae;Polyangiaceae;Sorangium;Sorangium cellulosum	bacteria	na	Complete Genome	14557589	2063583	2052013	5221052	5220941	0		0.141753	0.140958	0.358648	0.358641	0.717289	0.500401	0.000802399	0.141469	0.141242	0.358932	0.358357
GCF_004135735.1	Sorangium cellulosum	cellular organisms;Bacteria;Proteobacteria;delta/epsilon subdivisions;Deltaproteobacteria;Myxococcales;Sorangiineae;Polyangiaceae;Sorangium;Sorangium cellulosum	bacteria	na	Complete Genome	11261481	1544488	1543654	4087082	4086257	0		0.137148	0.137074	0.362926	0.362853	0.725778	0.500074	0.000147316	0.137131	0.137091	0.362943	0.362836
GCF_004135755.1	Sorangium cellulosum	cellular organisms;Bacteria;Proteobacteria;delta/epsilon subdivisions;Deltaproteobacteria;Myxococcales;Sorangiineae;Polyangiaceae;Sorangium;Sorangium cellulosum	bacteria	na	Complete Genome	14598830	2045717	2041879	5254212	5257022	0		0.140129	0.139866	0.359906	0.360099	0.720005	0.500035	7.04166e-05	0.140007	0.139988	0.360028	0.359977
GCF_002222655.1	Vitreoscilla filiformis	cellular organisms;Bacteria;Proteobacteria;Betaproteobacteria;Neisseriales;Neisseriaceae;Vitreoscilla;Vitreoscilla filiformis	bacteria	representative genome	Complete Genome	3787551	693334	689852	1203637	1200728	0		0.183056	0.182137	0.317788	0.31702	0.634807	0.500844	0.00168737	0.182904	0.182288	0.317939	0.316868
GCF_000007125.1	Brucella melitensis bv. 1 str. 16M	cellular organisms;Bacteria;Proteobacteria;Alphaproteobacteria;Rhizobiales;Brucellaceae;Brucella;Brucella melitensis;Brucella melitensis bv. 1;Brucella melitensis bv. 1 str. 16M	bacteria	representative genome	Complete Genome	3294931	704641	704845	945718	939717	10		0.213857	0.213919	0.287023	0.285202	0.572225	0.50088	0.00175937	0.214264	0.213511	0.286616	0.285609
GCF_000007145.1	Xanthomonas campestris pv. campestris str. ATCC 33913	cellular organisms;Bacteria;Proteobacteria;Gammaproteobacteria;Xanthomonadales;Xanthomonadaceae;Xanthomonas;Xanthomonas campestris;Xanthomonas campestris pv. campestris;Xanthomonas campestris pv. campestris str. ATCC 33913	bacteria	na	Complete Genome	5076188	889264	883916	1652127	1650865	16		0.175184	0.17413	0.325467	0.325218	0.650686	0.500651	0.00130216	0.174885	0.17443	0.325766	0.324919
GCF_000007165.1	Xanthomonas citri pv. citri str. 306	cellular organisms;Bacteria;Proteobacteria;Gammaproteobacteria;Xanthomonadales;Xanthomonadaceae;Xanthomonas;Xanthomonas citri group;Xanthomonas citri;Xanthomonas citri pv. citri;Xanthomonas citri pv. citri str. 306	bacteria	na	Complete Genome	5274174	930699	930466	1704493	1708515	1		0.176463	0.176419	0.323177	0.32394	0.647117	0.499641	-0.000718406	0.176315	0.176568	0.323326	0.323791
GCF_002355975.1	Lysobacter enzymogenes	cellular organisms;Bacteria;Proteobacteria;Gammaproteobacteria;Xanthomonadales;Xanthomonadaceae;Lysobacter;Lysobacter enzymogenes	bacteria	representative genome	Complete Genome	6096022	936056	931548	2112569	2115849	0		0.153552	0.152812	0.346549	0.347087	0.693636	0.500101	0.000201443	0.153213	0.153151	0.346888	0.346748
GCF_005954665.1	Lysobacter enzymogenes	cellular organisms;Bacteria;Proteobacteria;Gammaproteobacteria;Xanthomonadales;Xanthomonadaceae;Lysobacter;Lysobacter enzymogenes	bacteria	na	Complete Genome	6131517	921289	924395	2144269	2141564	0		0.150255	0.150761	0.349713	0.349271	0.698984	0.499967	-6.53998e-05	0.150498	0.150518	0.349469	0.349515
GCF_006738645.1	Stella humosa	cellular organisms;Bacteria;Proteobacteria;Alphaproteobacteria;Rhodospirillales;Acetobacteraceae;Stella;Stella humosa	bacteria	representative genome	Complete Genome	5832650	883831	874810	2039532	2034477	0		0.151532	0.149985	0.349675	0.348808	0.698483	0.501207	0.00241331	0.151122	0.150394	0.350085	0.348399
GCF_003149495.1	Gemmata obscuriglobus	cellular organisms;Bacteria;PVC group;Planctomycetes;Planctomycetia;Gemmatales;Gemmataceae;Gemmata;Gemmata obscuriglobus	bacteria	na	Complete Genome	8998893	1463638	1473551	3032800	3028904	0		0.162646	0.163748	0.337019	0.336586	0.673606	0.499666	-0.000668638	0.163088	0.163306	0.336578	0.337028
GCF_008065095.1	Gemmata obscuriglobus	cellular organisms;Bacteria;PVC group;Planctomycetes;Planctomycetia;Gemmatales;Gemmataceae;Gemmata;Gemmata obscuriglobus	bacteria	na	Complete Genome	8999201	1473659	1463706	3028956	3032880	0		0.163754	0.162648	0.336581	0.337017	0.673597	0.500335	0.000669948	0.163311	0.163092	0.337024	0.336573
GCF_000007405.1	Shigella flexneri 2a str. 2457T	cellular organisms;Bacteria;Proteobacteria;Gammaproteobacteria;Enterobacterales;Enterobacteriaceae;Shigella;Shigella flexneri;Shigella flexneri 2a;Shigella flexneri 2a str. 2457T	bacteria	na	Complete Genome	4599354	1131104	1126890	1168009	1173323	1		0.245927	0.245011	0.253951	0.255106	0.509057	0.499877	-0.000239164	0.245411	0.245532	0.254466	0.254591
GCF_008298035.1	Gimesia maris	cellular organisms;Bacteria;PVC group;Planctomycetes;Planctomycetia;Planctomycetales;Planctomycetaceae;Gimesia;Gimesia maris	bacteria	representative genome	Complete Genome	7816689	1929193	1946397	1981635	1959464	0		0.246804	0.249005	0.253513	0.250677	0.50419	0.500318	0.000635435	0.248062	0.247747	0.252255	0.251935
GCF_000007445.1	Escherichia coli CFT073	cellular organisms;Bacteria;Proteobacteria;Gammaproteobacteria;Enterobacterales;Enterobacteriaceae;Escherichia;Escherichia coli;Escherichia coli CFT073	bacteria	na	Complete Genome	5231428	1297551	1293044	1319228	1321325	87		0.248034	0.247173	0.252178	0.252579	0.504756	0.500212	0.000460685	0.247727	0.247517	0.252485	0.252271
GCF_009720545.1	Gimesia maris	cellular organisms;Bacteria;PVC group;Planctomycetes;Planctomycetia;Planctomycetales;Planctomycetaceae;Gimesia;Gimesia maris	bacteria	na	Complete Genome	7818248	1946793	1929614	1959812	1982029	0		0.249006	0.246809	0.250672	0.253513	0.504185	0.499678	-0.00064439	0.247748	0.248067	0.25193	0.252255
GCF_009685195.1	Methylocystis parvus	cellular organisms;Bacteria;Proteobacteria;Alphaproteobacteria;Rhizobiales;Methylocystaceae;Methylocystis;Methylocystis parvus	bacteria	representative genome	Complete Genome	4529043	832706	826943	1432372	1437022	0		0.183859	0.182587	0.316264	0.31729	0.633554	0.500123	0.000245747	0.183268	0.183178	0.316855	0.316699
GCF_002151465.1	Borreliella burgdorferi	cellular organisms;Bacteria;Spirochaetes;Spirochaetia;Spirochaetales;Borreliaceae;Borreliella;Borreliella burgdorferi	bacteria	na	Complete Genome	1288112	465270	457669	186530	178643	0		0.361203	0.355302	0.144809	0.138686	0.283495	0.506012	0.0120238	0.36256	0.353945	0.143452	0.140043
GCF_002151485.1	Borreliella burgdorferi	cellular organisms;Bacteria;Spirochaetes;Spirochaetia;Spirochaetales;Borreliaceae;Borreliella;Borreliella burgdorferi	bacteria	na	Complete Genome	1301554	471081	459451	190790	180232	0		0.361937	0.353002	0.146586	0.138474	0.285061	0.508524	0.0170473	0.363564	0.351376	0.14496	0.140101
GCF_002151505.1	Borreliella burgdorferi	cellular organisms;Bacteria;Spirochaetes;Spirochaetia;Spirochaetales;Borreliaceae;Borreliella;Borreliella burgdorferi	bacteria	na	Complete Genome	1341182	485391	474237	196496	185058	0		0.361913	0.353596	0.14651	0.137981	0.284491	0.508422	0.0168448	0.363781	0.351728	0.144642	0.139849
GCF_002442595.1	Borreliella burgdorferi	cellular organisms;Bacteria;Spirochaetes;Spirochaetia;Spirochaetales;Borreliaceae;Borreliella;Borreliella burgdorferi	bacteria	na	Complete Genome	1410009	512279	498767	202210	196753	0		0.363316	0.353733	0.14341	0.13954	0.282951	0.506727	0.0134531	0.363348	0.353701	0.143379	0.139572
GCF_003367295.1	Borreliella burgdorferi	cellular organisms;Bacteria;Spirochaetes;Spirochaetia;Spirochaetales;Borreliaceae;Borreliella;Borreliella burgdorferi	bacteria	na	Complete Genome	1280240	463866	454863	181887	179624	0		0.362327	0.355295	0.142073	0.140305	0.282378	0.5044	0.00879991	0.361969	0.355654	0.142431	0.139946
GCF_003568645.1	Borrelia turicatae	cellular organisms;Bacteria;Spirochaetes;Spirochaetia;Spirochaetales;Borreliaceae;Borrelia;Borrelia turicatae	bacteria	na	Complete Genome	1305758	461729	460747	189087	194195	0		0.35361	0.352858	0.14481	0.148722	0.293532	0.49842	-0.00315985	0.352118	0.35435	0.146302	0.14723
GCF_002850235.1	Brachyspira hyodysenteriae	cellular organisms;Bacteria;Spirochaetes;Spirochaetia;Brachyspirales;Brachyspiraceae;Brachyspira;Brachyspira hyodysenteriae	bacteria	na	Complete Genome	3034648	1111578	1102758	414513	405799	0		0.366296	0.363389	0.136593	0.133722	0.270315	0.502889	0.00577794	0.36695	0.362734	0.135939	0.134377
GCF_005885795.1	Treponema pallidum subsp. pallidum	cellular organisms;Bacteria;Spirochaetes;Spirochaetia;Spirochaetales;Spirochaetaceae;Treponema;Treponema pallidum;Treponema pallidum subsp. pallidum	bacteria	na	Complete Genome	1139838	268191	269872	302970	298805	0		0.235289	0.236763	0.265801	0.262147	0.527948	0.50109	0.00217926	0.23654	0.235512	0.264549	0.263399
GCF_008152505.1	Treponema phagedenis	cellular organisms;Bacteria;Spirochaetes;Spirochaetia;Spirochaetales;Spirochaetaceae;Treponema;Treponema phagedenis	bacteria	na	Complete Genome	3436741	1028127	1034603	684330	689681	0		0.299158	0.301042	0.199122	0.200679	0.399801	0.498279	-0.00344134	0.299067	0.301132	0.199212	0.200588
GCF_008152825.1	Treponema phagedenis	cellular organisms;Bacteria;Spirochaetes;Spirochaetia;Spirochaetales;Spirochaetaceae;Treponema;Treponema phagedenis	bacteria	na	Complete Genome	3446583	1030022	1038820	686369	691372	0		0.298853	0.301406	0.199145	0.200596	0.399741	0.497998	-0.00400426	0.298928	0.301331	0.19907	0.200671
GCF_008153055.1	Treponema phagedenis	cellular organisms;Bacteria;Spirochaetes;Spirochaetia;Spirochaetales;Spirochaetaceae;Treponema;Treponema phagedenis	bacteria	na	Complete Genome	3186808	960822	953386	640615	631985	0		0.3015	0.299166	0.201021	0.198313	0.399334	0.502521	0.00504141	0.301847	0.298819	0.200673	0.19866
GCF_008153205.1	Treponema phagedenis	cellular organisms;Bacteria;Spirochaetes;Spirochaetia;Spirochaetales;Spirochaetaceae;Treponema;Treponema phagedenis	bacteria	na	Complete Genome	3708782	1105005	1121963	736695	745119	0		0.297943	0.302515	0.198635	0.200907	0.399542	0.496578	-0.00684376	0.298174	0.302284	0.198404	0.201138
GCF_008153345.1	Treponema phagedenis	cellular organisms;Bacteria;Spirochaetes;Spirochaetia;Spirochaetales;Spirochaetaceae;Treponema;Treponema phagedenis	bacteria	representative genome	Complete Genome	3372116	1023882	1002507	679219	666508	0		0.303632	0.297293	0.201422	0.197653	0.399075	0.505054	0.0101082	0.3035	0.297425	0.201554	0.197521
GCF_005222565.1	Leptospira interrogans	cellular organisms;Bacteria;Spirochaetes;Spirochaetia;Leptospirales;Leptospiraceae;Leptospira;Leptospira interrogans	bacteria	na	Complete Genome	4740090	1541344	1539000	830872	828874	0		0.325172	0.324677	0.175286	0.174865	0.350151	0.500458	0.000916016	0.325222	0.324627	0.175236	0.174915
GCF_005222585.1	Leptospira interrogans	cellular organisms;Bacteria;Spirochaetes;Spirochaetia;Leptospirales;Leptospiraceae;Leptospira;Leptospira interrogans	bacteria	na	Complete Genome	4651137	1510582	1510952	811944	817659	0		0.324777	0.324856	0.174569	0.175798	0.350367	0.499346	-0.00130828	0.324392	0.325242	0.174954	0.175412
GCF_005222625.1	Leptospira interrogans	cellular organisms;Bacteria;Spirochaetes;Spirochaetia;Leptospirales;Leptospiraceae;Leptospira;Leptospira interrogans	bacteria	na	Complete Genome	5071735	1641136	1646321	891391	892887	0		0.323585	0.324607	0.175757	0.176052	0.351808	0.499341	-0.0013173	0.323669	0.324523	0.175672	0.176136
GCF_008118365.1	Leptospira interrogans serovar Hardjo	cellular organisms;Bacteria;Spirochaetes;Spirochaetia;Leptospirales;Leptospiraceae;Leptospira;Leptospira interrogans;Leptospira interrogans serovar Hardjo	bacteria	na	Complete Genome	4742398	1542481	1538467	836915	824535	0		0.325253	0.324407	0.176475	0.173865	0.35034	0.501728	0.0034569	0.325953	0.323707	0.175775	0.174564
GCF_001315015.1	Azospirillum brasilense	cellular organisms;Bacteria;Proteobacteria;Alphaproteobacteria;Rhodospirillales;Rhodospirillaceae;Azospirillum;Azospirillum brasilense	bacteria	na	Complete Genome	6587527	1042244	1044345	2250154	2250784	0		0.158215	0.158534	0.341578	0.341674	0.683252	0.499793	-0.000414571	0.158309	0.15844	0.341484	0.341767
GCF_005222145.1	Azospirillum brasilense	cellular organisms;Bacteria;Proteobacteria;Alphaproteobacteria;Rhodospirillales;Rhodospirillaceae;Azospirillum;Azospirillum brasilense	bacteria	na	Complete Genome	7134170	1125551	1135013	2441189	2432417	0		0.157769	0.159095	0.342183	0.340953	0.683136	0.499952	-9.67176e-05	0.158417	0.158447	0.341535	0.341601
GCF_005222165.1	Azospirillum brasilense	cellular organisms;Bacteria;Proteobacteria;Alphaproteobacteria;Rhodospirillales;Rhodospirillaceae;Azospirillum;Azospirillum brasilense	bacteria	na	Complete Genome	7928656	1240729	1254464	2720168	2713295	0		0.156487	0.158219	0.343081	0.342214	0.685294	0.499567	-0.000865468	0.157217	0.157489	0.342351	0.342944
GCF_005222205.1	Azospirillum brasilense	cellular organisms;Bacteria;Proteobacteria;Alphaproteobacteria;Rhodospirillales;Rhodospirillaceae;Azospirillum;Azospirillum brasilense	bacteria	na	Complete Genome	7196248	1112822	1121988	2485430	2476008	0		0.154639	0.155913	0.345379	0.344069	0.689448	0.500018	3.55741e-05	0.155282	0.155271	0.344736	0.344712
GCF_008274945.1	Azospirillum brasilense	cellular organisms;Bacteria;Proteobacteria;Alphaproteobacteria;Rhodospirillales;Rhodospirillaceae;Azospirillum;Azospirillum brasilense	bacteria	na	Complete Genome	7100241	1116920	1124961	2432663	2425697	0		0.157307	0.15844	0.342617	0.341636	0.684253	0.499924	-0.000151403	0.15785	0.157897	0.342075	0.342178
GCF_008274965.1	Azospirillum brasilense	cellular organisms;Bacteria;Proteobacteria;Alphaproteobacteria;Rhodospirillales;Rhodospirillaceae;Azospirillum;Azospirillum brasilense	bacteria	na	Complete Genome	7441087	1171998	1179151	2550225	2539713	0		0.157504	0.158465	0.342722	0.341309	0.684032	0.500226	0.000451413	0.158056	0.157913	0.34217	0.341861
GCF_000954195.1	Campylobacter coli	cellular organisms;Bacteria;Proteobacteria;delta/epsilon subdivisions;Epsilonproteobacteria;Campylobacterales;Campylobacteraceae;Campylobacter;Campylobacter coli	bacteria	na	Complete Genome	1732548	592600	595836	272768	271344	0		0.34204	0.343907	0.157437	0.156616	0.314053	0.499477	-0.00104586	0.342615	0.343332	0.156862	0.157191
GCF_000008005.1	Bacillus cereus ATCC 10987	cellular organisms;Bacteria;Terrabacteria group;Firmicutes;Bacilli;Bacillales;Bacillaceae;Bacillus;Bacillus cereus group;Bacillus cereus;Bacillus cereus ATCC 10987	bacteria	na	Complete Genome	5432652	1753252	1750732	964116	964160	30		0.322727	0.322263	0.177468	0.177476	0.354944	0.500195	0.000455765	0.322654	0.322403	0.177541	0.177403
GCF_001417635.1	Campylobacter coli	cellular organisms;Bacteria;Proteobacteria;delta/epsilon subdivisions;Epsilonproteobacteria;Campylobacterales;Campylobacteraceae;Campylobacter;Campylobacter coli	bacteria	na	Complete Genome	1707846	579981	592510	266712	268643	0		0.339598	0.346934	0.156169	0.157299	0.313468	0.495767	-0.00846681	0.34036	0.346172	0.155407	0.158061
GCF_001639125.1	Campylobacter coli	cellular organisms;Bacteria;Proteobacteria;delta/epsilon subdivisions;Epsilonproteobacteria;Campylobacterales;Campylobacteraceae;Campylobacter;Campylobacter coli	bacteria	na	Complete Genome	1668523	565691	577471	261556	263805	0		0.339037	0.346097	0.156759	0.158107	0.314866	0.495796	-0.00840804	0.339687	0.345447	0.156109	0.158757
GCF_001717605.1	Campylobacter coli	cellular organisms;Bacteria;Proteobacteria;delta/epsilon subdivisions;Epsilonproteobacteria;Campylobacterales;Campylobacteraceae;Campylobacter;Campylobacter coli	bacteria	na	Complete Genome	1985382	677848	692169	305645	309720	0		0.341419	0.348633	0.153948	0.156	0.309948	0.495367	-0.00926572	0.341829	0.348223	0.153538	0.15641
GCF_001865455.1	Campylobacter coli	cellular organisms;Bacteria;Proteobacteria;delta/epsilon subdivisions;Epsilonproteobacteria;Campylobacterales;Campylobacteraceae;Campylobacter;Campylobacter coli	bacteria	na	Complete Genome	1758709	599340	608535	275006	275828	0		0.340784	0.346012	0.156368	0.156835	0.313204	0.497152	-0.00569566	0.341442	0.345354	0.15571	0.157494
GCF_001865475.1	Campylobacter coli	cellular organisms;Bacteria;Proteobacteria;delta/epsilon subdivisions;Epsilonproteobacteria;Campylobacterales;Campylobacteraceae;Campylobacter;Campylobacter coli	bacteria	na	Complete Genome	1735653	590815	600942	270832	273064	0		0.340399	0.346234	0.15604	0.157326	0.313367	0.49644	-0.00712066	0.340872	0.345761	0.155568	0.157799
GCF_001865495.1	Campylobacter coli	cellular organisms;Bacteria;Proteobacteria;delta/epsilon subdivisions;Epsilonproteobacteria;Campylobacterales;Campylobacteraceae;Campylobacter;Campylobacter coli	bacteria	na	Complete Genome	1750482	596081	605792	273394	275215	0		0.340524	0.346072	0.156182	0.157222	0.313405	0.496706	-0.0065879	0.341036	0.345559	0.15567	0.157735
GCF_001865515.1	Campylobacter coli	cellular organisms;Bacteria;Proteobacteria;delta/epsilon subdivisions;Epsilonproteobacteria;Campylobacterales;Campylobacteraceae;Campylobacter;Campylobacter coli	bacteria	na	Complete Genome	1866609	631700	650272	292126	292511	0		0.338421	0.348371	0.156501	0.156707	0.313208	0.494922	-0.0101558	0.339908	0.346883	0.155014	0.158194
GCF_001865555.1	Campylobacter coli	cellular organisms;Bacteria;Proteobacteria;delta/epsilon subdivisions;Epsilonproteobacteria;Campylobacterales;Campylobacteraceae;Campylobacter;Campylobacter coli	bacteria	na	Complete Genome	1767110	602536	611195	276463	276916	0		0.340973	0.345873	0.156449	0.156706	0.313155	0.497422	-0.00515644	0.341652	0.345193	0.15577	0.157385
GCF_001936355.1	Campylobacter coli	cellular organisms;Bacteria;Proteobacteria;delta/epsilon subdivisions;Epsilonproteobacteria;Campylobacterales;Campylobacteraceae;Campylobacter;Campylobacter coli	bacteria	na	Complete Genome	1844938	637753	632477	288339	286369	0		0.345677	0.342817	0.156287	0.155219	0.311505	0.501964	0.0039275	0.345599	0.342895	0.156364	0.155141
GCF_002024185.1	Campylobacter coli	cellular organisms;Bacteria;Proteobacteria;delta/epsilon subdivisions;Epsilonproteobacteria;Campylobacterales;Campylobacteraceae;Campylobacter;Campylobacter coli	bacteria	na	Complete Genome	2033919	699622	707261	312157	314879	0		0.343977	0.347733	0.153476	0.154814	0.30829	0.497453	-0.00509411	0.344093	0.347617	0.15336	0.15493
GCF_002407145.1	Campylobacter coli	cellular organisms;Bacteria;Proteobacteria;delta/epsilon subdivisions;Epsilonproteobacteria;Campylobacterales;Campylobacteraceae;Campylobacter;Campylobacter coli	bacteria	na	Complete Genome	1750173	593235	607156	273092	276690	0		0.338958	0.346912	0.156037	0.158093	0.31413	0.494995	-0.0100099	0.339502	0.346368	0.155493	0.158637
GCF_002843985.1	Campylobacter coli	cellular organisms;Bacteria;Proteobacteria;delta/epsilon subdivisions;Epsilonproteobacteria;Campylobacterales;Campylobacteraceae;Campylobacter;Campylobacter coli	bacteria	na	Complete Genome	1814258	628203	622807	282909	280339	0		0.346259	0.343285	0.155936	0.15452	0.310456	0.502195	0.00439078	0.346286	0.343258	0.15591	0.154547
GCF_003030205.1	Campylobacter coli	cellular organisms;Bacteria;Proteobacteria;delta/epsilon subdivisions;Epsilonproteobacteria;Campylobacterales;Campylobacteraceae;Campylobacter;Campylobacter coli	bacteria	na	Complete Genome	1925274	662654	663838	297913	300869	0		0.344187	0.344802	0.154738	0.156273	0.311011	0.498925	-0.00215034	0.343754	0.345235	0.155171	0.15584
GCF_004307315.1	Campylobacter coli	cellular organisms;Bacteria;Proteobacteria;delta/epsilon subdivisions;Epsilonproteobacteria;Campylobacterales;Campylobacteraceae;Campylobacter;Campylobacter coli	bacteria	na	Complete Genome	1684122	576233	579460	265338	263091	0		0.342156	0.344072	0.157553	0.156218	0.313771	0.499709	-0.000581906	0.342915	0.343314	0.156794	0.156977
GCF_005517455.1	Campylobacter coli	cellular organisms;Bacteria;Proteobacteria;delta/epsilon subdivisions;Epsilonproteobacteria;Campylobacterales;Campylobacteraceae;Campylobacter;Campylobacter coli	bacteria	na	Complete Genome	1745929	599487	598666	275057	272719	0		0.343363	0.342893	0.157542	0.156203	0.313745	0.500905	0.00180935	0.343748	0.342507	0.157156	0.156589
GCF_008727315.1	Campylobacter coli	cellular organisms;Bacteria;Proteobacteria;delta/epsilon subdivisions;Epsilonproteobacteria;Campylobacterales;Campylobacteraceae;Campylobacter;Campylobacter coli	bacteria	na	Complete Genome	1715182	583344	593928	268262	269648	0		0.340106	0.346277	0.156404	0.157212	0.313617	0.496511	-0.00697885	0.340796	0.345587	0.155714	0.157903
GCF_008727495.1	Campylobacter coli	cellular organisms;Bacteria;Proteobacteria;delta/epsilon subdivisions;Epsilonproteobacteria;Campylobacterales;Campylobacteraceae;Campylobacter;Campylobacter coli	bacteria	na	Complete Genome	1849190	640440	634569	287336	286845	0		0.346335	0.343161	0.155385	0.155119	0.310504	0.50172	0.00344043	0.345934	0.343562	0.155786	0.154718
GCF_009649055.1	Campylobacter coli	cellular organisms;Bacteria;Proteobacteria;delta/epsilon subdivisions;Epsilonproteobacteria;Campylobacterales;Campylobacteraceae;Campylobacter;Campylobacter coli	bacteria	na	Complete Genome	1750177	604893	595495	275435	274354	0		0.345618	0.340248	0.157376	0.156758	0.314133	0.502994	0.00598739	0.344987	0.34088	0.158007	0.156126
GCF_009730395.1	Campylobacter coli	cellular organisms;Bacteria;Proteobacteria;delta/epsilon subdivisions;Epsilonproteobacteria;Campylobacterales;Campylobacteraceae;Campylobacter;Campylobacter coli	bacteria	na	Complete Genome	1716536	583680	594813	268198	269845	0		0.340034	0.346519	0.156244	0.157203	0.313447	0.496277	-0.00744523	0.340721	0.345832	0.155557	0.15789
GCF_010232325.1	Campylobacter coli	cellular organisms;Bacteria;Proteobacteria;delta/epsilon subdivisions;Epsilonproteobacteria;Campylobacterales;Campylobacteraceae;Campylobacter;Campylobacter coli	bacteria	na	Complete Genome	1728473	593389	591516	271999	271569	0		0.343302	0.342219	0.157364	0.157115	0.314479	0.500666	0.00133239	0.343217	0.342304	0.157449	0.15703
GCF_001314285.1	Campylobacter jejuni	cellular organisms;Bacteria;Proteobacteria;delta/epsilon subdivisions;Epsilonproteobacteria;Campylobacterales;Campylobacteraceae;Campylobacter;Campylobacter jejuni	bacteria	na	Complete Genome	1635803	569954	566278	248760	250811	0		0.348425	0.346177	0.152072	0.153326	0.305398	0.500497	0.000993396	0.347646	0.346956	0.152851	0.152547
GCF_000008485.1	Legionella pneumophila subsp. pneumophila str. Philadelphia 1	cellular organisms;Bacteria;Proteobacteria;Gammaproteobacteria;Legionellales;Legionellaceae;Legionella;Legionella pneumophila;Legionella pneumophila subsp. pneumophila;Legionella pneumophila subsp. pneumophila str. Philadelphia 1	bacteria	na	Complete Genome	3397754	1048939	1048510	651691	648613	1		0.308715	0.308589	0.191801	0.190895	0.382695	0.500516	0.00103215	0.308971	0.308334	0.191545	0.19115
GCF_000008505.1	[Bacillus thuringiensis] serovar konkukian str. 97-27	cellular organisms;Bacteria;Terrabacteria group;Firmicutes;Bacilli;Bacillales;Bacillaceae;Bacillus;Bacillus cereus group;Bacillus thuringiensis;[Bacillus thuringiensis] serovar konkukian;[Bacillus thuringiensis] serovar konkukian str. 97-27	bacteria	na	Complete Genome	5314794	1712261	1722943	933337	946252	1		0.322169	0.324179	0.175611	0.178041	0.353652	0.49778	-0.00443987	0.321739	0.324609	0.176041	0.177611
GCF_000008525.1	Helicobacter pylori 26695	cellular organisms;Bacteria;Proteobacteria;delta/epsilon subdivisions;Epsilonproteobacteria;Campylobacterales;Helicobacteraceae;Helicobacter;Helicobacter pylori;Helicobacter pylori 26695	bacteria	na	Complete Genome	1667867	505397	514075	321273	327080	8		0.303021	0.308224	0.192626	0.196108	0.388734	0.495647	-0.00868479	0.302973	0.308294	0.192675	0.196059
GCF_001412295.1	Campylobacter jejuni	cellular organisms;Bacteria;Proteobacteria;delta/epsilon subdivisions;Epsilonproteobacteria;Campylobacterales;Campylobacteraceae;Campylobacter;Campylobacter jejuni	bacteria	na	Complete Genome	1616662	563499	558442	246019	248702	0		0.348557	0.345429	0.152177	0.153837	0.306014	0.500734	0.00146846	0.347503	0.346484	0.153232	0.152782
GCF_000008565.1	Deinococcus radiodurans R1	cellular organisms;Bacteria;Terrabacteria group;Deinococcus-Thermus;Deinococci;Deinococcales;Deinococcaceae;Deinococcus;Deinococcus radiodurans;Deinococcus radiodurans R1	bacteria	na	Complete Genome	3284156	549364	547041	1092705	1094951	27		0.167278	0.166571	0.332723	0.333407	0.66613	0.500001	2.34461e-05	0.166936	0.166935	0.333066	0.333064
GCF_000008585.1	Mycobacterium tuberculosis CDC1551	cellular organisms;Bacteria;Terrabacteria group;Actinobacteria;Actinobacteria;Corynebacteriales;Mycobacteriaceae;Mycobacterium;Mycobacterium tuberculosis complex;Mycobacterium tuberculosis;Mycobacterium tuberculosis CDC1551	bacteria	na	Complete Genome	4403837	757091	757355	1441348	1447868	44		0.171918	0.171978	0.327297	0.328777	0.656074	0.499215	-0.00154049	0.171693	0.172233	0.327522	0.328552
GCF_000008605.1	Treponema pallidum subsp. pallidum str. Nichols	cellular organisms;Bacteria;Spirochaetes;Spirochaetia;Spirochaetales;Spirochaetaceae;Treponema;Treponema pallidum;Treponema pallidum subsp. pallidum;Treponema pallidum subsp. pallidum str. Nichols	bacteria	na	Complete Genome	1138011	267895	269497	302334	298218	1		0.235407	0.236814	0.265669	0.262052	0.527721	0.501076	0.00220912	0.236647	0.235631	0.264428	0.263293
GCF_001457695.1	Campylobacter jejuni	cellular organisms;Bacteria;Proteobacteria;delta/epsilon subdivisions;Epsilonproteobacteria;Campylobacterales;Campylobacteraceae;Campylobacter;Campylobacter jejuni	bacteria	na	Complete Genome	1766442	620891	611616	265615	268320	0		0.351492	0.346242	0.150367	0.151899	0.302266	0.50186	0.00371934	0.350165	0.34757	0.151695	0.150571
GCF_000008685.2	Borreliella burgdorferi B31	cellular organisms;Bacteria;Spirochaetes;Spirochaetia;Spirochaetales;Borreliaceae;Borreliella;Borreliella burgdorferi;Borreliella burgdorferi B31	bacteria	na	Complete Genome	1521208	554356	538125	218703	209969	2		0.364419	0.353749	0.143769	0.138028	0.281797	0.508188	0.0164113	0.364982	0.35322	0.143206	0.138591
GCF_001506185.1	Campylobacter jejuni	cellular organisms;Bacteria;Proteobacteria;delta/epsilon subdivisions;Epsilonproteobacteria;Campylobacterales;Campylobacteraceae;Campylobacter;Campylobacter jejuni	bacteria	na	Complete Genome	1642794	575362	569824	248348	249260	0		0.350234	0.346863	0.151174	0.151729	0.302903	0.501408	0.00281593	0.34953	0.347567	0.151878	0.151025
GCF_001506205.1	Campylobacter jejuni	cellular organisms;Bacteria;Proteobacteria;delta/epsilon subdivisions;Epsilonproteobacteria;Campylobacterales;Campylobacteraceae;Campylobacter;Campylobacter jejuni	bacteria	na	Complete Genome	1669766	584395	578811	251917	254643	0		0.349986	0.346642	0.15087	0.152502	0.303372	0.500856	0.00171162	0.34891	0.347718	0.151946	0.151426
GCF_001506225.1	Campylobacter jejuni	cellular organisms;Bacteria;Proteobacteria;delta/epsilon subdivisions;Epsilonproteobacteria;Campylobacterales;Campylobacteraceae;Campylobacter;Campylobacter jejuni	bacteria	na	Complete Genome	1633831	571595	565898	247518	248820	0		0.34985	0.346363	0.151495	0.152292	0.303788	0.501345	0.00269	0.349042	0.34717	0.152303	0.151485
GCF_001506245.1	Campylobacter jejuni	cellular organisms;Bacteria;Proteobacteria;delta/epsilon subdivisions;Epsilonproteobacteria;Campylobacterales;Campylobacteraceae;Campylobacter;Campylobacter jejuni	bacteria	na	Complete Genome	1642281	575607	569152	249474	248048	0		0.350492	0.346562	0.151907	0.151039	0.302946	0.502399	0.00479881	0.3502	0.346855	0.1522	0.150746
GCF_001506265.1	Campylobacter jejuni	cellular organisms;Bacteria;Proteobacteria;delta/epsilon subdivisions;Epsilonproteobacteria;Campylobacterales;Campylobacteraceae;Campylobacter;Campylobacter jejuni	bacteria	na	Complete Genome	1672553	585973	579674	252002	254904	0		0.350346	0.34658	0.150669	0.152404	0.303073	0.501016	0.00203103	0.349171	0.347756	0.151844	0.151229
GCF_001506285.1	Campylobacter jejuni	cellular organisms;Bacteria;Proteobacteria;delta/epsilon subdivisions;Epsilonproteobacteria;Campylobacterales;Campylobacteraceae;Campylobacter;Campylobacter jejuni	bacteria	na	Complete Genome	1668425	584630	577741	252940	253114	0		0.350408	0.346279	0.151604	0.151708	0.303312	0.502012	0.00402475	0.349746	0.346942	0.152267	0.151046
GCF_001506305.1	Campylobacter jejuni	cellular organisms;Bacteria;Proteobacteria;delta/epsilon subdivisions;Epsilonproteobacteria;Campylobacterales;Campylobacteraceae;Campylobacter;Campylobacter jejuni	bacteria	na	Complete Genome	1667602	581886	580442	250356	254918	0		0.348936	0.34807	0.150129	0.152865	0.302994	0.499065	-0.00186975	0.347851	0.349154	0.151214	0.15178
GCF_001506345.1	Campylobacter jejuni	cellular organisms;Bacteria;Proteobacteria;delta/epsilon subdivisions;Epsilonproteobacteria;Campylobacterales;Campylobacteraceae;Campylobacter;Campylobacter jejuni	bacteria	na	Complete Genome	1665175	580466	580049	249887	254773	0		0.348592	0.348341	0.150067	0.153001	0.303067	0.498658	-0.0026838	0.347531	0.349402	0.151127	0.15194
GCF_001506365.1	Campylobacter jejuni	cellular organisms;Bacteria;Proteobacteria;delta/epsilon subdivisions;Epsilonproteobacteria;Campylobacterales;Campylobacteraceae;Campylobacter;Campylobacter jejuni	bacteria	na	Complete Genome	1668335	580752	575336	256724	255523	0		0.348103	0.344856	0.15388	0.15316	0.307041	0.501983	0.00396623	0.347854	0.345105	0.154129	0.152912
GCF_001506385.1	Campylobacter jejuni	cellular organisms;Bacteria;Proteobacteria;delta/epsilon subdivisions;Epsilonproteobacteria;Campylobacterales;Campylobacteraceae;Campylobacter;Campylobacter jejuni	bacteria	na	Complete Genome	1637642	572479	567692	246946	250525	0		0.349575	0.346652	0.150794	0.152979	0.303773	0.500369	0.000737646	0.34837	0.347857	0.151998	0.151774
GCF_001506405.1	Campylobacter jejuni	cellular organisms;Bacteria;Proteobacteria;delta/epsilon subdivisions;Epsilonproteobacteria;Campylobacterales;Campylobacteraceae;Campylobacter;Campylobacter jejuni	bacteria	na	Complete Genome	1636128	571804	567431	246407	250486	0		0.349486	0.346813	0.150604	0.153097	0.303701	0.50009	0.000179693	0.348212	0.348087	0.151878	0.151823
GCF_001506425.1	Campylobacter jejuni	cellular organisms;Bacteria;Proteobacteria;delta/epsilon subdivisions;Epsilonproteobacteria;Campylobacterales;Campylobacteraceae;Campylobacter;Campylobacter jejuni	bacteria	na	Complete Genome	1633693	570890	566200	246385	250218	0		0.349448	0.346577	0.150815	0.153161	0.303976	0.500262	0.000524578	0.348195	0.34783	0.152068	0.151908
GCF_001506445.1	Campylobacter jejuni	cellular organisms;Bacteria;Proteobacteria;delta/epsilon subdivisions;Epsilonproteobacteria;Campylobacterales;Campylobacteraceae;Campylobacter;Campylobacter jejuni	bacteria	na	Complete Genome	1632718	570782	565835	246244	249857	0		0.34959	0.34656	0.150818	0.153031	0.30385	0.500409	0.000817043	0.34836	0.347791	0.152049	0.151801
GCF_001506465.1	Campylobacter jejuni	cellular organisms;Bacteria;Proteobacteria;delta/epsilon subdivisions;Epsilonproteobacteria;Campylobacterales;Campylobacteraceae;Campylobacter;Campylobacter jejuni	bacteria	na	Complete Genome	1649284	577088	571779	248755	251662	0		0.349902	0.346683	0.150826	0.152589	0.303415	0.500728	0.00145639	0.3488	0.347785	0.151928	0.151486
GCF_001506485.1	Campylobacter jejuni	cellular organisms;Bacteria;Proteobacteria;delta/epsilon subdivisions;Epsilonproteobacteria;Campylobacterales;Campylobacteraceae;Campylobacter;Campylobacter jejuni	bacteria	na	Complete Genome	1643038	574833	570448	247174	250583	0		0.34986	0.347191	0.150437	0.152512	0.302949	0.500297	0.000594022	0.348732	0.348318	0.151565	0.151385
GCF_001506505.1	Campylobacter jejuni	cellular organisms;Bacteria;Proteobacteria;delta/epsilon subdivisions;Epsilonproteobacteria;Campylobacterales;Campylobacteraceae;Campylobacter;Campylobacter jejuni	bacteria	na	Complete Genome	1631266	570047	565463	245998	249758	0		0.349451	0.346641	0.150802	0.153107	0.303909	0.500253	0.000505129	0.348221	0.34787	0.152031	0.151878
GCF_001506525.1	Campylobacter jejuni	cellular organisms;Bacteria;Proteobacteria;delta/epsilon subdivisions;Epsilonproteobacteria;Campylobacterales;Campylobacteraceae;Campylobacter;Campylobacter jejuni	bacteria	na	Complete Genome	1666051	583065	577434	251432	254120	0		0.349968	0.346588	0.150915	0.152528	0.303443	0.500883	0.00176645	0.348894	0.347663	0.15199	0.151454
GCF_001506545.1	Campylobacter jejuni	cellular organisms;Bacteria;Proteobacteria;delta/epsilon subdivisions;Epsilonproteobacteria;Campylobacterales;Campylobacteraceae;Campylobacter;Campylobacter jejuni	bacteria	na	Complete Genome	1644975	575580	571222	247381	250792	0		0.349902	0.347253	0.150386	0.152459	0.302845	0.500288	0.000575693	0.348778	0.348377	0.15151	0.151335
GCF_001506565.1	Campylobacter jejuni	cellular organisms;Bacteria;Proteobacteria;delta/epsilon subdivisions;Epsilonproteobacteria;Campylobacterales;Campylobacteraceae;Campylobacter;Campylobacter jejuni	bacteria	na	Complete Genome	1632509	572442	563975	245999	250093	0		0.350652	0.345465	0.150688	0.153195	0.303883	0.501339	0.0026787	0.348991	0.347126	0.152349	0.151535
GCF_001506585.1	Campylobacter jejuni	cellular organisms;Bacteria;Proteobacteria;delta/epsilon subdivisions;Epsilonproteobacteria;Campylobacterales;Campylobacteraceae;Campylobacter;Campylobacter jejuni	bacteria	na	Complete Genome	1675989	587000	581238	252398	255353	0		0.350241	0.346803	0.150596	0.15236	0.302956	0.500837	0.00167483	0.349106	0.347938	0.151732	0.151224
GCF_001506605.1	Campylobacter jejuni	cellular organisms;Bacteria;Proteobacteria;delta/epsilon subdivisions;Epsilonproteobacteria;Campylobacterales;Campylobacteraceae;Campylobacter;Campylobacter jejuni	bacteria	na	Complete Genome	1634109	569923	567729	239529	256928	0		0.348767	0.347424	0.146581	0.157228	0.303809	0.495348	-0.00930476	0.344857	0.351334	0.150491	0.153318
GCF_001506645.1	Campylobacter jejuni	cellular organisms;Bacteria;Proteobacteria;delta/epsilon subdivisions;Epsilonproteobacteria;Campylobacterales;Campylobacteraceae;Campylobacter;Campylobacter jejuni	bacteria	na	Complete Genome	1633596	570094	567165	239609	256728	0		0.348981	0.347188	0.146676	0.157155	0.303831	0.495657	-0.00868636	0.345061	0.351108	0.150596	0.153235
GCF_001506665.1	Campylobacter jejuni	cellular organisms;Bacteria;Proteobacteria;delta/epsilon subdivisions;Epsilonproteobacteria;Campylobacterales;Campylobacteraceae;Campylobacter;Campylobacter jejuni	bacteria	na	Complete Genome	1645188	575663	571263	247393	250869	0		0.349907	0.347233	0.150374	0.152487	0.30286	0.500281	0.000561638	0.348766	0.348374	0.151515	0.151345
GCF_001506685.1	Campylobacter jejuni	cellular organisms;Bacteria;Proteobacteria;delta/epsilon subdivisions;Epsilonproteobacteria;Campylobacterales;Campylobacteraceae;Campylobacter;Campylobacter jejuni	bacteria	na	Complete Genome	1675952	587202	580724	252529	255497	0		0.350369	0.346504	0.150678	0.152449	0.303127	0.501047	0.00209433	0.349166	0.347707	0.151881	0.151246
GCF_001506705.1	Campylobacter jejuni	cellular organisms;Bacteria;Proteobacteria;delta/epsilon subdivisions;Epsilonproteobacteria;Campylobacterales;Campylobacteraceae;Campylobacter;Campylobacter jejuni	bacteria	na	Complete Genome	1679764	586738	585734	250825	256467	0		0.349298	0.3487	0.149322	0.15268	0.302002	0.498619	-0.0027611	0.348035	0.349963	0.150584	0.151418
GCF_001506725.1	Campylobacter jejuni	cellular organisms;Bacteria;Proteobacteria;delta/epsilon subdivisions;Epsilonproteobacteria;Campylobacterales;Campylobacteraceae;Campylobacter;Campylobacter jejuni	bacteria	na	Complete Genome	1671231	585055	579240	252138	254798	0		0.350074	0.346595	0.15087	0.152461	0.303331	0.500944	0.00188783	0.348992	0.347677	0.151952	0.151379
GCF_001506745.1	Campylobacter jejuni	cellular organisms;Bacteria;Proteobacteria;delta/epsilon subdivisions;Epsilonproteobacteria;Campylobacterales;Campylobacteraceae;Campylobacter;Campylobacter jejuni	bacteria	na	Complete Genome	1635627	572286	566529	247782	249030	0		0.349888	0.346368	0.151491	0.152254	0.303744	0.501378	0.00275674	0.349088	0.347168	0.152291	0.151453
GCF_001506765.1	Campylobacter jejuni	cellular organisms;Bacteria;Proteobacteria;delta/epsilon subdivisions;Epsilonproteobacteria;Campylobacterales;Campylobacteraceae;Campylobacter;Campylobacter jejuni	bacteria	na	Complete Genome	1636377	571875	567480	246468	250554	0		0.349476	0.346791	0.150618	0.153115	0.303733	0.500094	0.000188832	0.348199	0.348068	0.151895	0.151838
GCF_001506785.1	Campylobacter jejuni	cellular organisms;Bacteria;Proteobacteria;delta/epsilon subdivisions;Epsilonproteobacteria;Campylobacterales;Campylobacteraceae;Campylobacter;Campylobacter jejuni	bacteria	na	Complete Genome	1635207	573346	565228	246116	250517	0		0.350626	0.345661	0.150511	0.153202	0.303713	0.501137	0.00227311	0.348935	0.347352	0.152201	0.151511
GCF_001506805.1	Campylobacter jejuni	cellular organisms;Bacteria;Proteobacteria;delta/epsilon subdivisions;Epsilonproteobacteria;Campylobacterales;Campylobacteraceae;Campylobacter;Campylobacter jejuni	bacteria	na	Complete Genome	1643938	575729	570202	248522	249485	0		0.350213	0.346851	0.151175	0.151761	0.302935	0.501388	0.00277626	0.3495	0.347565	0.151888	0.151047
GCF_001506825.1	Campylobacter jejuni	cellular organisms;Bacteria;Proteobacteria;delta/epsilon subdivisions;Epsilonproteobacteria;Campylobacterales;Campylobacteraceae;Campylobacter;Campylobacter jejuni	bacteria	na	Complete Genome	1631373	569796	565793	245636	250148	0		0.349274	0.34682	0.15057	0.153336	0.303906	0.499844	-0.000312007	0.347938	0.348156	0.151906	0.152
GCF_001506865.1	Campylobacter jejuni	cellular organisms;Bacteria;Proteobacteria;delta/epsilon subdivisions;Epsilonproteobacteria;Campylobacterales;Campylobacteraceae;Campylobacter;Campylobacter jejuni	bacteria	na	Complete Genome	1636490	571699	567801	246302	250688	0		0.349345	0.346963	0.150506	0.153186	0.303693	0.499851	-0.000298199	0.34805	0.348257	0.151801	0.151892
GCF_001506885.1	Campylobacter jejuni	cellular organisms;Bacteria;Proteobacteria;delta/epsilon subdivisions;Epsilonproteobacteria;Campylobacterales;Campylobacteraceae;Campylobacter;Campylobacter jejuni	bacteria	na	Complete Genome	1640646	573856	569678	246798	250314	0		0.349774	0.347228	0.150427	0.15257	0.302998	0.500202	0.0004035	0.348642	0.348361	0.15156	0.151438
GCF_001506905.1	Campylobacter jejuni	cellular organisms;Bacteria;Proteobacteria;delta/epsilon subdivisions;Epsilonproteobacteria;Campylobacterales;Campylobacteraceae;Campylobacter;Campylobacter jejuni	bacteria	na	Complete Genome	1635130	571941	566579	246490	250120	0		0.349783	0.346504	0.150746	0.152966	0.303713	0.50053	0.00105924	0.348512	0.347775	0.152017	0.151696
GCF_001506925.1	Campylobacter jejuni	cellular organisms;Bacteria;Proteobacteria;delta/epsilon subdivisions;Epsilonproteobacteria;Campylobacterales;Campylobacteraceae;Campylobacter;Campylobacter jejuni	bacteria	na	Complete Genome	1636223	571773	567523	246409	250518	0		0.349447	0.346849	0.150596	0.153107	0.303704	0.500043	8.61741e-05	0.348178	0.348118	0.151865	0.151839
GCF_001506945.1	Campylobacter jejuni	cellular organisms;Bacteria;Proteobacteria;delta/epsilon subdivisions;Epsilonproteobacteria;Campylobacterales;Campylobacteraceae;Campylobacter;Campylobacter jejuni	bacteria	na	Complete Genome	1657054	578554	574621	249957	253922	0		0.349146	0.346773	0.150844	0.153237	0.304081	0.49999	-1.93114e-05	0.347953	0.347966	0.152038	0.152044
GCF_001506965.1	Campylobacter jejuni	cellular organisms;Bacteria;Proteobacteria;delta/epsilon subdivisions;Epsilonproteobacteria;Campylobacterales;Campylobacteraceae;Campylobacter;Campylobacter jejuni	bacteria	na	Complete Genome	1635237	571620	566942	246486	250189	0		0.349564	0.346703	0.150734	0.152999	0.303733	0.500298	0.000596244	0.348341	0.347926	0.151957	0.151776
GCF_001506985.1	Campylobacter jejuni	cellular organisms;Bacteria;Proteobacteria;delta/epsilon subdivisions;Epsilonproteobacteria;Campylobacterales;Campylobacteraceae;Campylobacter;Campylobacter jejuni	bacteria	na	Complete Genome	1632612	570690	565808	246240	249874	0		0.349556	0.346566	0.150826	0.153052	0.303877	0.500382	0.000764419	0.348327	0.347795	0.152055	0.151823
GCF_001507005.1	Campylobacter jejuni	cellular organisms;Bacteria;Proteobacteria;delta/epsilon subdivisions;Epsilonproteobacteria;Campylobacterales;Campylobacteraceae;Campylobacter;Campylobacter jejuni	bacteria	na	Complete Genome	1642694	575143	569916	247306	250329	0		0.350122	0.34694	0.150549	0.152389	0.302938	0.500671	0.0013417	0.348998	0.348063	0.151672	0.151266
GCF_001507025.1	Campylobacter jejuni	cellular organisms;Bacteria;Proteobacteria;delta/epsilon subdivisions;Epsilonproteobacteria;Campylobacterales;Campylobacteraceae;Campylobacter;Campylobacter jejuni	bacteria	na	Complete Genome	1669148	584428	578558	251750	254412	0		0.350136	0.346619	0.150825	0.15242	0.303246	0.500961	0.00192194	0.349047	0.347708	0.151914	0.151331
GCF_001507065.1	Campylobacter jejuni	cellular organisms;Bacteria;Proteobacteria;delta/epsilon subdivisions;Epsilonproteobacteria;Campylobacterales;Campylobacteraceae;Campylobacter;Campylobacter jejuni	bacteria	na	Complete Genome	1641119	574243	569641	246954	250281	0		0.349909	0.347105	0.150479	0.152506	0.302985	0.500388	0.000776909	0.348778	0.348237	0.15161	0.151375
GCF_001507085.1	Campylobacter jejuni	cellular organisms;Bacteria;Proteobacteria;delta/epsilon subdivisions;Epsilonproteobacteria;Campylobacterales;Campylobacteraceae;Campylobacter;Campylobacter jejuni	bacteria	na	Complete Genome	1624545	567191	563250	245121	248983	0		0.349138	0.346712	0.150886	0.153263	0.304149	0.500024	4.8629e-05	0.347942	0.347908	0.152082	0.152067
GCF_001507105.1	Campylobacter jejuni	cellular organisms;Bacteria;Proteobacteria;delta/epsilon subdivisions;Epsilonproteobacteria;Campylobacterales;Campylobacteraceae;Campylobacter;Campylobacter jejuni	bacteria	na	Complete Genome	1634189	570944	566727	246193	250325	0		0.349375	0.346794	0.150651	0.15318	0.303831	0.500026	5.20136e-05	0.348102	0.348066	0.151924	0.151908
GCF_001507125.1	Campylobacter jejuni	cellular organisms;Bacteria;Proteobacteria;delta/epsilon subdivisions;Epsilonproteobacteria;Campylobacterales;Campylobacteraceae;Campylobacter;Campylobacter jejuni	bacteria	na	Complete Genome	1661567	579664	578559	249393	253951	0		0.348866	0.348201	0.150095	0.152838	0.302933	0.498961	-0.00207816	0.347809	0.349258	0.151152	0.151781
GCF_001507145.1	Campylobacter jejuni	cellular organisms;Bacteria;Proteobacteria;delta/epsilon subdivisions;Epsilonproteobacteria;Campylobacterales;Campylobacteraceae;Campylobacter;Campylobacter jejuni	bacteria	na	Complete Genome	1645157	575833	571113	247463	250748	0		0.350017	0.347148	0.150419	0.152416	0.302835	0.500436	0.000872257	0.348887	0.348278	0.15155	0.151285
GCF_001507165.1	Campylobacter jejuni	cellular organisms;Bacteria;Proteobacteria;delta/epsilon subdivisions;Epsilonproteobacteria;Campylobacterales;Campylobacteraceae;Campylobacter;Campylobacter jejuni	bacteria	na	Complete Genome	1642039	574903	569674	247163	250299	0		0.350115	0.346931	0.150522	0.152432	0.302954	0.500637	0.00127463	0.348967	0.348079	0.15167	0.151284
GCF_001507185.1	Campylobacter jejuni	cellular organisms;Bacteria;Proteobacteria;delta/epsilon subdivisions;Epsilonproteobacteria;Campylobacterales;Campylobacteraceae;Campylobacter;Campylobacter jejuni	bacteria	na	Complete Genome	1635709	571694	566802	246859	250354	0		0.349508	0.346518	0.150919	0.153055	0.303974	0.500427	0.000854064	0.34831	0.347716	0.152117	0.151857
GCF_001507205.1	Campylobacter jejuni	cellular organisms;Bacteria;Proteobacteria;delta/epsilon subdivisions;Epsilonproteobacteria;Campylobacterales;Campylobacteraceae;Campylobacter;Campylobacter jejuni	bacteria	na	Complete Genome	1637207	572000	567960	246443	250804	0		0.349375	0.346908	0.150526	0.15319	0.303717	0.499902	-0.000196066	0.348073	0.34821	0.151829	0.151888
GCF_001507225.1	Campylobacter jejuni	cellular organisms;Bacteria;Proteobacteria;delta/epsilon subdivisions;Epsilonproteobacteria;Campylobacterales;Campylobacteraceae;Campylobacter;Campylobacter jejuni	bacteria	na	Complete Genome	1629790	569361	564975	245874	249580	0		0.349346	0.346655	0.150862	0.153136	0.303999	0.500209	0.000417232	0.348146	0.347855	0.152063	0.151936
GCF_001507245.1	Campylobacter jejuni	cellular organisms;Bacteria;Proteobacteria;delta/epsilon subdivisions;Epsilonproteobacteria;Campylobacterales;Campylobacteraceae;Campylobacter;Campylobacter jejuni	bacteria	na	Complete Genome	1628907	568517	565020	245685	249685	0		0.349017	0.346871	0.150828	0.153284	0.304112	0.499846	-0.000308796	0.347837	0.348051	0.152009	0.152103
GCF_001507265.1	Campylobacter jejuni	cellular organisms;Bacteria;Proteobacteria;delta/epsilon subdivisions;Epsilonproteobacteria;Campylobacterales;Campylobacteraceae;Campylobacter;Campylobacter jejuni	bacteria	na	Complete Genome	1633951	570887	566680	246073	250311	0		0.349391	0.346816	0.1506	0.153194	0.303794	0.499991	-1.89724e-05	0.348097	0.34811	0.151894	0.1519
GCF_001563565.1	Campylobacter jejuni	cellular organisms;Bacteria;Proteobacteria;delta/epsilon subdivisions;Epsilonproteobacteria;Campylobacterales;Campylobacteraceae;Campylobacter;Campylobacter jejuni	bacteria	na	Complete Genome	1732262	606558	601150	261182	263372	0		0.350154	0.347032	0.150775	0.152039	0.302814	0.500929	0.00185769	0.34924	0.347945	0.151689	0.151126
GCF_001587015.1	Campylobacter jejuni	cellular organisms;Bacteria;Proteobacteria;delta/epsilon subdivisions;Epsilonproteobacteria;Campylobacterales;Campylobacteraceae;Campylobacter;Campylobacter jejuni	bacteria	na	Complete Genome	1826322	633795	640890	273700	277937	0		0.347034	0.350918	0.149864	0.152184	0.302048	0.496898	-0.00620482	0.346811	0.351141	0.150087	0.151961
GCF_001587035.1	Campylobacter jejuni	cellular organisms;Bacteria;Proteobacteria;delta/epsilon subdivisions;Epsilonproteobacteria;Campylobacterales;Campylobacteraceae;Campylobacter;Campylobacter jejuni	bacteria	na	Complete Genome	1801450	627522	628175	271603	274150	0		0.348343	0.348705	0.150769	0.152183	0.302952	0.499112	-0.00177635	0.347905	0.349143	0.151207	0.151745
GCF_001865395.1	Campylobacter jejuni	cellular organisms;Bacteria;Proteobacteria;delta/epsilon subdivisions;Epsilonproteobacteria;Campylobacterales;Campylobacteraceae;Campylobacter;Campylobacter jejuni	bacteria	na	Complete Genome	1694324	590994	585193	258572	259565	0		0.348808	0.345384	0.152611	0.153197	0.305808	0.501419	0.00283771	0.348081	0.346111	0.153338	0.15247
GCF_001865415.1	Campylobacter jejuni	cellular organisms;Bacteria;Proteobacteria;delta/epsilon subdivisions;Epsilonproteobacteria;Campylobacterales;Campylobacteraceae;Campylobacter;Campylobacter jejuni	bacteria	na	Complete Genome	1805673	633037	626948	271859	273829	0		0.350582	0.34721	0.150558	0.151649	0.302208	0.501141	0.00228114	0.349692	0.3481	0.151448	0.150759
GCF_000009985.1	Magnetospirillum magneticum AMB-1	cellular organisms;Bacteria;Proteobacteria;Alphaproteobacteria;Rhodospirillales;Rhodospirillaceae;Magnetospirillum;Magnetospirillum magneticum;Magnetospirillum magneticum AMB-1	bacteria	representative genome	Complete Genome	4967148	869848	863976	1611991	1621300	27		0.175121	0.173939	0.324532	0.326406	0.650939	0.499653	-0.00069195	0.17441	0.174652	0.325244	0.325695
GCF_001870085.1	Campylobacter jejuni	cellular organisms;Bacteria;Proteobacteria;delta/epsilon subdivisions;Epsilonproteobacteria;Campylobacterales;Campylobacteraceae;Campylobacter;Campylobacter jejuni	bacteria	na	Complete Genome	1799846	633981	624346	270217	271302	0		0.352242	0.346889	0.150133	0.150736	0.30087	0.502375	0.00475041	0.351226	0.347905	0.151149	0.14972
GCF_001870105.1	Campylobacter jejuni	cellular organisms;Bacteria;Proteobacteria;delta/epsilon subdivisions;Epsilonproteobacteria;Campylobacterales;Campylobacteraceae;Campylobacter;Campylobacter jejuni	bacteria	na	Complete Genome	1812854	637752	627997	273333	273772	0		0.351794	0.346413	0.150775	0.151017	0.301792	0.502569	0.00513886	0.350898	0.34731	0.151671	0.150121
GCF_001951235.1	Campylobacter jejuni	cellular organisms;Bacteria;Proteobacteria;delta/epsilon subdivisions;Epsilonproteobacteria;Campylobacterales;Campylobacteraceae;Campylobacter;Campylobacter jejuni	bacteria	na	Complete Genome	1821520	633980	632075	275671	279794	0		0.34805	0.347004	0.151341	0.153605	0.304946	0.499391	-0.00121766	0.347104	0.34795	0.152287	0.152659
GCF_001951255.1	Campylobacter jejuni	cellular organisms;Bacteria;Proteobacteria;delta/epsilon subdivisions;Epsilonproteobacteria;Campylobacterales;Campylobacteraceae;Campylobacter;Campylobacter jejuni	bacteria	na	Complete Genome	1629484	567526	564128	246768	251062	0		0.348286	0.3462	0.151439	0.154075	0.305514	0.499725	-0.000549867	0.347052	0.347434	0.152673	0.152841
GCF_001951275.1	Campylobacter jejuni	cellular organisms;Bacteria;Proteobacteria;delta/epsilon subdivisions;Epsilonproteobacteria;Campylobacterales;Campylobacteraceae;Campylobacter;Campylobacter jejuni	bacteria	na	Complete Genome	1629485	567521	564133	246765	251066	0		0.348282	0.346203	0.151437	0.154077	0.305514	0.49972	-0.0005603	0.347048	0.347437	0.152672	0.152843
GCF_001951295.1	Campylobacter jejuni	cellular organisms;Bacteria;Proteobacteria;delta/epsilon subdivisions;Epsilonproteobacteria;Campylobacterales;Campylobacteraceae;Campylobacter;Campylobacter jejuni	bacteria	na	Complete Genome	1669964	582675	578845	253338	255106	0		0.348915	0.346621	0.151703	0.152761	0.304464	0.500617	0.00123476	0.348197	0.347339	0.15242	0.152044
GCF_001951315.1	Campylobacter jejuni	cellular organisms;Bacteria;Proteobacteria;delta/epsilon subdivisions;Epsilonproteobacteria;Campylobacterales;Campylobacteraceae;Campylobacter;Campylobacter jejuni	bacteria	na	Complete Genome	1675330	584578	580777	253998	255977	0		0.348933	0.346664	0.151611	0.152792	0.304403	0.500544	0.00108755	0.348177	0.34742	0.152367	0.152036
GCF_001951335.1	Campylobacter jejuni	cellular organisms;Bacteria;Proteobacteria;delta/epsilon subdivisions;Epsilonproteobacteria;Campylobacterales;Campylobacteraceae;Campylobacter;Campylobacter jejuni	bacteria	na	Complete Genome	1644447	572651	569433	249927	252436	0		0.348233	0.346276	0.151982	0.153508	0.305491	0.500216	0.000431148	0.347404	0.347105	0.152811	0.152679
GCF_002024325.1	Campylobacter jejuni	cellular organisms;Bacteria;Proteobacteria;delta/epsilon subdivisions;Epsilonproteobacteria;Campylobacterales;Campylobacteraceae;Campylobacter;Campylobacter jejuni	bacteria	na	Complete Genome	1612586	560717	557605	246035	248229	0		0.347713	0.345783	0.152572	0.153932	0.306504	0.500285	0.000569272	0.346945	0.346551	0.153339	0.153165
GCF_002101355.1	Campylobacter jejuni	cellular organisms;Bacteria;Proteobacteria;delta/epsilon subdivisions;Epsilonproteobacteria;Campylobacterales;Campylobacteraceae;Campylobacter;Campylobacter jejuni	bacteria	na	Complete Genome	1820488	637860	629234	274545	278849	0		0.350379	0.34564	0.150808	0.153173	0.303981	0.501187	0.00237409	0.348836	0.347183	0.152351	0.15163
GCF_002209005.1	Campylobacter jejuni	cellular organisms;Bacteria;Proteobacteria;delta/epsilon subdivisions;Epsilonproteobacteria;Campylobacterales;Campylobacteraceae;Campylobacter;Campylobacter jejuni	bacteria	na	Complete Genome	1768428	621731	612226	265948	268523	0		0.351573	0.346198	0.150387	0.151843	0.302229	0.501959	0.00391873	0.350252	0.347518	0.151707	0.150523
GCF_000010225.1	Corynebacterium glutamicum R	cellular organisms;Bacteria;Terrabacteria group;Actinobacteria;Actinobacteria;Corynebacteriales;Corynebacteriaceae;Corynebacterium;Corynebacterium glutamicum;Corynebacterium glutamicum R	bacteria	na	Complete Genome	3363299	771803	770936	912312	908243	5		0.229478	0.229221	0.271256	0.270046	0.541301	0.500734	0.00146761	0.229686	0.229013	0.271048	0.270253
GCF_002209025.1	Campylobacter jejuni	cellular organisms;Bacteria;Proteobacteria;delta/epsilon subdivisions;Epsilonproteobacteria;Campylobacterales;Campylobacteraceae;Campylobacter;Campylobacter jejuni	bacteria	na	Complete Genome	1641468	566926	573101	252294	249147	0		0.345377	0.349139	0.1537	0.151783	0.305483	0.499078	-0.00184469	0.346618	0.347899	0.15246	0.153023
GCF_002209045.1	Campylobacter jejuni	cellular organisms;Bacteria;Proteobacteria;delta/epsilon subdivisions;Epsilonproteobacteria;Campylobacterales;Campylobacteraceae;Campylobacter;Campylobacter jejuni	bacteria	na	Complete Genome	1696130	594492	584671	258367	258600	0		0.350499	0.344709	0.152327	0.152465	0.304792	0.502826	0.00565287	0.349569	0.345639	0.153258	0.151535
GCF_002209065.1	Campylobacter jejuni	cellular organisms;Bacteria;Proteobacteria;delta/epsilon subdivisions;Epsilonproteobacteria;Campylobacterales;Campylobacteraceae;Campylobacter;Campylobacter jejuni	bacteria	na	Complete Genome	1620455	560671	564711	248848	246225	0		0.345996	0.348489	0.153567	0.151948	0.305515	0.499563	-0.000874446	0.346939	0.347546	0.152624	0.152891
GCF_002214785.1	Campylobacter jejuni	cellular organisms;Bacteria;Proteobacteria;delta/epsilon subdivisions;Epsilonproteobacteria;Campylobacterales;Campylobacteraceae;Campylobacter;Campylobacter jejuni	bacteria	na	Complete Genome	1709747	600377	588166	260672	260532	0		0.35115	0.344008	0.152462	0.15238	0.304843	0.503612	0.00722388	0.350089	0.345068	0.153522	0.15132
GCF_002224325.1	Campylobacter jejuni	cellular organisms;Bacteria;Proteobacteria;delta/epsilon subdivisions;Epsilonproteobacteria;Campylobacterales;Campylobacteraceae;Campylobacter;Campylobacter jejuni	bacteria	na	Complete Genome	1645651	572806	569537	250498	252810	0		0.348073	0.346086	0.152218	0.153623	0.305841	0.500291	0.000581533	0.347281	0.346878	0.15301	0.152832
GCF_002224385.1	Campylobacter jejuni	cellular organisms;Bacteria;Proteobacteria;delta/epsilon subdivisions;Epsilonproteobacteria;Campylobacterales;Campylobacteraceae;Campylobacter;Campylobacter jejuni	bacteria	na	Complete Genome	1620303	563787	560335	246984	249197	0		0.347952	0.345821	0.152431	0.153797	0.306227	0.500382	0.000764672	0.347152	0.346621	0.153231	0.152997
GCF_002234455.1	Campylobacter jejuni	cellular organisms;Bacteria;Proteobacteria;delta/epsilon subdivisions;Epsilonproteobacteria;Campylobacterales;Campylobacteraceae;Campylobacter;Campylobacter jejuni	bacteria	na	Complete Genome	1704891	596960	587576	260243	260112	0		0.350146	0.344641	0.152645	0.152568	0.305213	0.502791	0.005581	0.349332	0.345455	0.153458	0.151755
GCF_002238355.1	Campylobacter jejuni	cellular organisms;Bacteria;Proteobacteria;delta/epsilon subdivisions;Epsilonproteobacteria;Campylobacterales;Campylobacteraceae;Campylobacter;Campylobacter jejuni	bacteria	na	Complete Genome	1616132	562737	558557	246290	248548	0		0.3482	0.345613	0.152395	0.153792	0.306187	0.500595	0.00118926	0.347319	0.346494	0.153275	0.152911
GCF_002238375.1	Campylobacter jejuni	cellular organisms;Bacteria;Proteobacteria;delta/epsilon subdivisions;Epsilonproteobacteria;Campylobacterales;Campylobacteraceae;Campylobacter;Campylobacter jejuni	bacteria	na	Complete Genome	1648502	573576	570321	251110	253495	0		0.347938	0.345963	0.152326	0.153773	0.306099	0.500264	0.000527752	0.347134	0.346767	0.15313	0.152969
GCF_000010425.1	Bifidobacterium adolescentis ATCC 15703	cellular organisms;Bacteria;Terrabacteria group;Actinobacteria;Actinobacteria;Bifidobacteriales;Bifidobacteriaceae;Bifidobacterium;Bifidobacterium adolescentis;Bifidobacterium adolescentis ATCC 15703	bacteria	na	Complete Genome	2089645	428127	424775	617084	619658	1		0.20488	0.203276	0.295306	0.296538	0.591843	0.500186	0.000372312	0.204154	0.204002	0.296032	0.295812
GCF_002407125.1	Campylobacter jejuni	cellular organisms;Bacteria;Proteobacteria;delta/epsilon subdivisions;Epsilonproteobacteria;Campylobacterales;Campylobacteraceae;Campylobacter;Campylobacter jejuni	bacteria	na	Complete Genome	1782911	622860	615679	271466	272906	0		0.34935	0.345322	0.15226	0.153068	0.305328	0.50161	0.00322001	0.348455	0.346218	0.153155	0.152172
GCF_002587105.1	Campylobacter jejuni	cellular organisms;Bacteria;Proteobacteria;delta/epsilon subdivisions;Epsilonproteobacteria;Campylobacterales;Campylobacteraceae;Campylobacter;Campylobacter jejuni	bacteria	na	Complete Genome	1690358	586009	588186	260026	256137	0		0.346677	0.347965	0.153829	0.151528	0.305357	0.500506	0.0010128	0.347673	0.34697	0.152833	0.152524
GCF_002587225.1	Campylobacter jejuni	cellular organisms;Bacteria;Proteobacteria;delta/epsilon subdivisions;Epsilonproteobacteria;Campylobacterales;Campylobacteraceae;Campylobacter;Campylobacter jejuni	bacteria	na	Complete Genome	1777799	621540	617490	268204	270565	0		0.349612	0.347334	0.150863	0.152191	0.303054	0.500475	0.000950051	0.348804	0.348142	0.151671	0.151383
GCF_003030185.1	Campylobacter jejuni	cellular organisms;Bacteria;Proteobacteria;delta/epsilon subdivisions;Epsilonproteobacteria;Campylobacterales;Campylobacteraceae;Campylobacter;Campylobacter jejuni	bacteria	na	Complete Genome	1898513	666907	658113	286039	287454	0		0.351279	0.346647	0.150665	0.15141	0.302075	0.501943	0.00388673	0.350319	0.347606	0.151624	0.15045
GCF_003060725.1	Campylobacter jejuni	cellular organisms;Bacteria;Proteobacteria;delta/epsilon subdivisions;Epsilonproteobacteria;Campylobacterales;Campylobacteraceae;Campylobacter;Campylobacter jejuni	bacteria	na	Complete Genome	1705686	595836	591743	256799	261308	0		0.349323	0.346924	0.150555	0.153198	0.303753	0.499878	-0.00024389	0.348039	0.348208	0.151839	0.151913
GCF_003060745.1	Campylobacter jejuni	cellular organisms;Bacteria;Proteobacteria;delta/epsilon subdivisions;Epsilonproteobacteria;Campylobacterales;Campylobacteraceae;Campylobacter;Campylobacter jejuni	bacteria	na	Complete Genome	1684042	589377	581425	255515	257725	0		0.349978	0.345256	0.151727	0.15304	0.304767	0.501705	0.00340965	0.348802	0.346431	0.152903	0.151864
GCF_003060765.1	Campylobacter jejuni	cellular organisms;Bacteria;Proteobacteria;delta/epsilon subdivisions;Epsilonproteobacteria;Campylobacterales;Campylobacteraceae;Campylobacter;Campylobacter jejuni	bacteria	na	Complete Genome	1614396	561395	558221	246309	248471	0		0.347743	0.345777	0.15257	0.15391	0.30648	0.500313	0.00062686	0.346977	0.346543	0.153336	0.153144
GCF_003060785.1	Campylobacter jejuni	cellular organisms;Bacteria;Proteobacteria;delta/epsilon subdivisions;Epsilonproteobacteria;Campylobacterales;Campylobacteraceae;Campylobacter;Campylobacter jejuni	bacteria	na	Complete Genome	1634231	569367	565627	248581	250656	0		0.348401	0.346112	0.152109	0.153379	0.305487	0.500509	0.00101883	0.34761	0.346902	0.152899	0.152588
GCF_003368045.1	Campylobacter jejuni	cellular organisms;Bacteria;Proteobacteria;delta/epsilon subdivisions;Epsilonproteobacteria;Campylobacterales;Campylobacteraceae;Campylobacter;Campylobacter jejuni	bacteria	na	Complete Genome	1727122	602346	602704	256928	265144	0		0.348757	0.348964	0.148761	0.153518	0.302279	0.497518	-0.00496433	0.347129	0.350593	0.150389	0.15189
GCF_003368065.1	Campylobacter jejuni	cellular organisms;Bacteria;Proteobacteria;delta/epsilon subdivisions;Epsilonproteobacteria;Campylobacterales;Campylobacteraceae;Campylobacter;Campylobacter jejuni	bacteria	na	Complete Genome	1652581	578534	572018	250119	251910	0		0.350079	0.346136	0.151351	0.152434	0.303785	0.50143	0.00285916	0.349103	0.347112	0.152327	0.151458
GCF_003368085.1	Campylobacter jejuni	cellular organisms;Bacteria;Proteobacteria;delta/epsilon subdivisions;Epsilonproteobacteria;Campylobacterales;Campylobacteraceae;Campylobacter;Campylobacter jejuni	bacteria	na	Complete Genome	1634294	568789	567312	246858	251335	0		0.348033	0.34713	0.151049	0.153788	0.304837	0.499082	-0.00183566	0.346944	0.34822	0.152139	0.152698
GCF_003368105.1	Campylobacter jejuni	cellular organisms;Bacteria;Proteobacteria;delta/epsilon subdivisions;Epsilonproteobacteria;Campylobacterales;Campylobacteraceae;Campylobacter;Campylobacter jejuni	bacteria	na	Complete Genome	1681088	590203	584007	251845	255033	0		0.351084	0.347398	0.149811	0.151707	0.301518	0.500895	0.00178932	0.349866	0.348616	0.151029	0.150489
GCF_003368125.1	Campylobacter jejuni	cellular organisms;Bacteria;Proteobacteria;delta/epsilon subdivisions;Epsilonproteobacteria;Campylobacterales;Campylobacteraceae;Campylobacter;Campylobacter jejuni	bacteria	na	Complete Genome	1614027	563712	558830	244275	247210	0		0.349258	0.346233	0.151345	0.153163	0.304509	0.500603	0.0012063	0.348165	0.347326	0.152438	0.152071
GCF_003368145.1	Campylobacter jejuni	cellular organisms;Bacteria;Proteobacteria;delta/epsilon subdivisions;Epsilonproteobacteria;Campylobacterales;Campylobacteraceae;Campylobacter;Campylobacter jejuni	bacteria	na	Complete Genome	1605714	560624	555790	243142	246158	0		0.349143	0.346133	0.151423	0.153301	0.304724	0.500566	0.00113221	0.348031	0.347244	0.152535	0.15219
GCF_003368165.1	Campylobacter jejuni	cellular organisms;Bacteria;Proteobacteria;delta/epsilon subdivisions;Epsilonproteobacteria;Campylobacterales;Campylobacteraceae;Campylobacter;Campylobacter jejuni	bacteria	na	Complete Genome	1692979	589819	589851	254566	258743	0		0.348391	0.34841	0.150366	0.152833	0.303199	0.498757	-0.00248615	0.347534	0.349267	0.151222	0.151976
GCF_003368205.1	Campylobacter jejuni	cellular organisms;Bacteria;Proteobacteria;delta/epsilon subdivisions;Epsilonproteobacteria;Campylobacterales;Campylobacteraceae;Campylobacter;Campylobacter jejuni	bacteria	na	Complete Genome	1567232	548333	542551	235550	240798	0		0.349874	0.346184	0.150297	0.153645	0.303942	0.50017	0.000340728	0.348147	0.34791	0.152023	0.151919
GCF_003368225.1	Campylobacter jejuni	cellular organisms;Bacteria;Proteobacteria;delta/epsilon subdivisions;Epsilonproteobacteria;Campylobacterales;Campylobacteraceae;Campylobacter;Campylobacter jejuni	bacteria	na	Complete Genome	1793733	630583	623277	268727	271146	0		0.351548	0.347475	0.149814	0.151163	0.300977	0.501362	0.00272449	0.350464	0.348559	0.150899	0.150079
GCF_003368245.1	Campylobacter jejuni	cellular organisms;Bacteria;Proteobacteria;delta/epsilon subdivisions;Epsilonproteobacteria;Campylobacterales;Campylobacteraceae;Campylobacter;Campylobacter jejuni	bacteria	na	Complete Genome	1658441	578720	575104	249679	254938	0		0.348954	0.346774	0.15055	0.153721	0.304272	0.499505	-0.000990689	0.347519	0.348209	0.151985	0.152287
GCF_004328905.1	Campylobacter jejuni	cellular organisms;Bacteria;Proteobacteria;delta/epsilon subdivisions;Epsilonproteobacteria;Campylobacterales;Campylobacteraceae;Campylobacter;Campylobacter jejuni	bacteria	na	Complete Genome	1673126	578651	578328	255746	260401	0		0.34585	0.345657	0.152855	0.155637	0.308493	0.498705	-0.00258917	0.344858	0.346649	0.153847	0.154646
GCF_004924295.1	Campylobacter jejuni	cellular organisms;Bacteria;Proteobacteria;delta/epsilon subdivisions;Epsilonproteobacteria;Campylobacterales;Campylobacteraceae;Campylobacter;Campylobacter jejuni	bacteria	na	Complete Genome	1608510	560056	556344	244082	248028	0		0.348183	0.345875	0.151744	0.154197	0.305942	0.499927	-0.000145476	0.346979	0.34708	0.152949	0.152993
GCF_007107025.1	Campylobacter jejuni	cellular organisms;Bacteria;Proteobacteria;delta/epsilon subdivisions;Epsilonproteobacteria;Campylobacterales;Campylobacteraceae;Campylobacter;Campylobacter jejuni	bacteria	na	Complete Genome	1743985	610985	603710	263766	265524	0		0.350338	0.346167	0.151243	0.152251	0.303495	0.501582	0.00316344	0.349354	0.347151	0.152227	0.151267
GCF_007431745.1	Campylobacter jejuni	cellular organisms;Bacteria;Proteobacteria;delta/epsilon subdivisions;Epsilonproteobacteria;Campylobacterales;Campylobacteraceae;Campylobacter;Campylobacter jejuni	bacteria	na	Complete Genome	1859287	650574	648127	283054	277532	0		0.349905	0.348589	0.152238	0.149268	0.301506	0.502143	0.00428605	0.350744	0.34775	0.151399	0.150107
GCF_008386335.1	Campylobacter jejuni	cellular organisms;Bacteria;Proteobacteria;delta/epsilon subdivisions;Epsilonproteobacteria;Campylobacterales;Campylobacteraceae;Campylobacter;Campylobacter jejuni	bacteria	na	Complete Genome	1687752	588794	585294	255786	257878	0		0.348863	0.346789	0.151554	0.152794	0.304348	0.500417	0.000834246	0.348116	0.347536	0.152301	0.152047
GCF_008727335.1	Campylobacter jejuni	cellular organisms;Bacteria;Proteobacteria;delta/epsilon subdivisions;Epsilonproteobacteria;Campylobacterales;Campylobacteraceae;Campylobacter;Campylobacter jejuni	bacteria	na	Complete Genome	1690158	591744	584385	256538	257491	0		0.350112	0.345758	0.151783	0.152347	0.304131	0.501895	0.00379018	0.349253	0.346616	0.152642	0.151489
GCF_008727415.1	Campylobacter jejuni	cellular organisms;Bacteria;Proteobacteria;delta/epsilon subdivisions;Epsilonproteobacteria;Campylobacterales;Campylobacteraceae;Campylobacter;Campylobacter jejuni	bacteria	na	Complete Genome	1697909	590328	589999	256771	260811	0		0.347679	0.347486	0.151228	0.153607	0.304835	0.498907	-0.00218563	0.346823	0.348342	0.152084	0.152751
GCF_008727435.1	Campylobacter jejuni	cellular organisms;Bacteria;Proteobacteria;delta/epsilon subdivisions;Epsilonproteobacteria;Campylobacterales;Campylobacteraceae;Campylobacter;Campylobacter jejuni	bacteria	na	Complete Genome	1714574	593649	600463	261640	258822	0		0.346237	0.350211	0.152598	0.150954	0.303552	0.498835	-0.00233061	0.347413	0.349036	0.151422	0.15213
GCF_008727455.1	Campylobacter jejuni	cellular organisms;Bacteria;Proteobacteria;delta/epsilon subdivisions;Epsilonproteobacteria;Campylobacterales;Campylobacteraceae;Campylobacter;Campylobacter jejuni	bacteria	na	Complete Genome	1736331	603697	602262	263005	267367	0		0.347685	0.346859	0.151472	0.153984	0.305456	0.499157	-0.00168574	0.346687	0.347858	0.15247	0.152985
GCF_008727475.1	Campylobacter jejuni	cellular organisms;Bacteria;Proteobacteria;delta/epsilon subdivisions;Epsilonproteobacteria;Campylobacterales;Campylobacteraceae;Campylobacter;Campylobacter jejuni	bacteria	na	Complete Genome	1844407	641213	647338	279335	276521	0		0.347653	0.350974	0.15145	0.149924	0.301374	0.499102	-0.00179516	0.348686	0.34994	0.150416	0.150957
GCF_009649035.1	Campylobacter jejuni	cellular organisms;Bacteria;Proteobacteria;delta/epsilon subdivisions;Epsilonproteobacteria;Campylobacterales;Campylobacteraceae;Campylobacter;Campylobacter jejuni	bacteria	na	Complete Genome	1814347	633348	626970	275928	278101	0		0.349078	0.345562	0.152081	0.153279	0.30536	0.501159	0.00231764	0.348125	0.346515	0.153034	0.152326
GCF_012220765.1	Campylobacter jejuni	cellular organisms;Bacteria;Proteobacteria;delta/epsilon subdivisions;Epsilonproteobacteria;Campylobacterales;Campylobacteraceae;Campylobacter;Campylobacter jejuni	bacteria	na	Complete Genome	1811102	637256	627129	272276	274441	0		0.351861	0.346269	0.150337	0.151533	0.30187	0.502198	0.00439622	0.3506	0.347531	0.151598	0.150271
GCF_012220945.1	Campylobacter jejuni	cellular organisms;Bacteria;Proteobacteria;delta/epsilon subdivisions;Epsilonproteobacteria;Campylobacterales;Campylobacteraceae;Campylobacter;Campylobacter jejuni	bacteria	na	Complete Genome	1646233	576014	566926	250385	252908	0		0.349898	0.344378	0.152096	0.153628	0.305724	0.501994	0.00398789	0.348522	0.345754	0.153472	0.152252
GCF_000011165.1	Chlamydia pneumoniae J138	cellular organisms;Bacteria;PVC group;Chlamydiae;Chlamydiia;Chlamydiales;Chlamydiaceae;Chlamydia/Chlamydophila group;Chlamydia;Chlamydia pneumoniae;Chlamydia pneumoniae J138	bacteria	na	Complete Genome	1226565	366268	362538	248454	249304	1		0.298613	0.295572	0.202561	0.203254	0.405815	0.501174	0.00234802	0.29779	0.296395	0.203384	0.202431
GCF_012224585.1	Campylobacter jejuni	cellular organisms;Bacteria;Proteobacteria;delta/epsilon subdivisions;Epsilonproteobacteria;Campylobacterales;Campylobacteraceae;Campylobacter;Campylobacter jejuni	bacteria	na	Complete Genome	1660741	579199	574711	251158	255673	0		0.348759	0.346057	0.151232	0.153951	0.305184	0.499992	-1.62578e-05	0.347403	0.347414	0.152589	0.152594
GCF_012224765.1	Campylobacter jejuni	cellular organisms;Bacteria;Proteobacteria;delta/epsilon subdivisions;Epsilonproteobacteria;Campylobacterales;Campylobacteraceae;Campylobacter;Campylobacter jejuni	bacteria	na	Complete Genome	1713980	598206	593101	259308	263365	0		0.349016	0.346037	0.15129	0.153657	0.304947	0.500306	0.000611442	0.347739	0.347314	0.152567	0.15238
GCF_012224905.1	Campylobacter jejuni	cellular organisms;Bacteria;Proteobacteria;delta/epsilon subdivisions;Epsilonproteobacteria;Campylobacterales;Campylobacteraceae;Campylobacter;Campylobacter jejuni	bacteria	na	Complete Genome	1652365	577486	569163	251418	254298	0		0.349491	0.344454	0.152156	0.153899	0.306056	0.501647	0.00329407	0.348115	0.345829	0.153532	0.152524
GCF_012225065.1	Campylobacter jejuni	cellular organisms;Bacteria;Proteobacteria;delta/epsilon subdivisions;Epsilonproteobacteria;Campylobacterales;Campylobacteraceae;Campylobacter;Campylobacter jejuni	bacteria	na	Complete Genome	1652366	577486	569169	251413	254298	0		0.34949	0.344457	0.152153	0.153899	0.306053	0.501644	0.00328741	0.348114	0.345833	0.153529	0.152523
GCF_012225225.1	Campylobacter jejuni	cellular organisms;Bacteria;Proteobacteria;delta/epsilon subdivisions;Epsilonproteobacteria;Campylobacterales;Campylobacteraceae;Campylobacter;Campylobacter jejuni	bacteria	na	Complete Genome	1612562	562446	556053	245345	248718	0		0.34879	0.344826	0.152146	0.154238	0.306384	0.500936	0.0018728	0.347458	0.346159	0.153479	0.152905
GCF_012225445.1	Campylobacter jejuni	cellular organisms;Bacteria;Proteobacteria;delta/epsilon subdivisions;Epsilonproteobacteria;Campylobacterales;Campylobacteraceae;Campylobacter;Campylobacter jejuni	bacteria	na	Complete Genome	1612572	562447	556056	245351	248718	0		0.348789	0.344826	0.152149	0.154237	0.306386	0.500938	0.00187527	0.347458	0.346157	0.15348	0.152906
GCF_012225685.1	Campylobacter jejuni	cellular organisms;Bacteria;Proteobacteria;delta/epsilon subdivisions;Epsilonproteobacteria;Campylobacterales;Campylobacteraceae;Campylobacter;Campylobacter jejuni	bacteria	na	Complete Genome	1612567	562448	556055	245347	248717	0		0.34879	0.344826	0.152147	0.154237	0.306384	0.500937	0.00187465	0.347458	0.346158	0.153479	0.152905
GCF_013177475.1	Campylobacter jejuni	cellular organisms;Bacteria;Proteobacteria;delta/epsilon subdivisions;Epsilonproteobacteria;Campylobacterales;Campylobacteraceae;Campylobacter;Campylobacter jejuni	bacteria	na	Complete Genome	1685647	588123	583271	257677	256576	0		0.3489	0.346022	0.152865	0.152212	0.305078	0.501766	0.00353158	0.348688	0.346234	0.153077	0.152
GCF_900638165.1	Campylobacter jejuni	cellular organisms;Bacteria;Proteobacteria;delta/epsilon subdivisions;Epsilonproteobacteria;Campylobacterales;Campylobacteraceae;Campylobacter;Campylobacter jejuni	bacteria	na	Complete Genome	1801392	632954	623248	271076	274114	0		0.351369	0.345981	0.150481	0.152168	0.302649	0.501851	0.00370158	0.349966	0.347385	0.151885	0.150765
GCF_900638175.1	Campylobacter jejuni	cellular organisms;Bacteria;Proteobacteria;delta/epsilon subdivisions;Epsilonproteobacteria;Campylobacterales;Campylobacteraceae;Campylobacter;Campylobacter jejuni	bacteria	na	Complete Genome	1664663	580690	574744	253276	255953	0		0.348833	0.345261	0.152149	0.153757	0.305905	0.500982	0.00196376	0.347729	0.346366	0.153253	0.152652
GCF_900638185.1	Campylobacter jejuni	cellular organisms;Bacteria;Proteobacteria;delta/epsilon subdivisions;Epsilonproteobacteria;Campylobacterales;Campylobacteraceae;Campylobacter;Campylobacter jejuni	bacteria	na	Complete Genome	1822834	632267	639231	276531	274805	0		0.346859	0.35068	0.151704	0.150757	0.302461	0.498563	-0.00287355	0.347767	0.349772	0.150796	0.151665
GCF_000011485.1	Prochlorococcus marinus str. MIT 9313	cellular organisms;Bacteria;Terrabacteria group;Cyanobacteria/Melainabacteria group;Cyanobacteria;Synechococcales;Prochloraceae;Prochlorococcus;Prochlorococcus marinus;Prochlorococcus marinus str. MIT 9313	bacteria	na	Complete Genome	2410873	618261	569340	591781	631490	1		0.256447	0.236155	0.245463	0.261934	0.507398	0.501911	0.00382102	0.247242	0.24536	0.254668	0.252729
GCF_900638195.1	Campylobacter jejuni	cellular organisms;Bacteria;Proteobacteria;delta/epsilon subdivisions;Epsilonproteobacteria;Campylobacterales;Campylobacteraceae;Campylobacter;Campylobacter jejuni	bacteria	na	Complete Genome	1666666	581458	578283	251645	255280	0		0.348875	0.34697	0.150987	0.153168	0.304155	0.499862	-0.000276	0.347826	0.348018	0.152036	0.15212
GCF_900638205.1	Campylobacter jejuni	cellular organisms;Bacteria;Proteobacteria;delta/epsilon subdivisions;Epsilonproteobacteria;Campylobacterales;Campylobacteraceae;Campylobacter;Campylobacter jejuni	bacteria	na	Complete Genome	1666864	582200	575272	253446	255946	0		0.349279	0.345122	0.15205	0.153549	0.305599	0.501328	0.00265649	0.348123	0.346278	0.153205	0.152394
GCF_900638225.1	Campylobacter jejuni	cellular organisms;Bacteria;Proteobacteria;delta/epsilon subdivisions;Epsilonproteobacteria;Campylobacterales;Campylobacteraceae;Campylobacter;Campylobacter jejuni	bacteria	na	Complete Genome	1634025	570215	565371	247668	250771	0		0.348963	0.345999	0.151569	0.153468	0.305038	0.500533	0.00106547	0.347851	0.347111	0.152681	0.152356
GCF_900638285.1	Campylobacter jejuni	cellular organisms;Bacteria;Proteobacteria;delta/epsilon subdivisions;Epsilonproteobacteria;Campylobacterales;Campylobacteraceae;Campylobacter;Campylobacter jejuni	bacteria	na	Complete Genome	1634561	570500	565534	247669	250858	0		0.349023	0.345985	0.15152	0.153471	0.304991	0.500544	0.00108714	0.347882	0.347127	0.152661	0.15233
GCF_902385735.1	Campylobacter hyointestinalis	cellular organisms;Bacteria;Proteobacteria;delta/epsilon subdivisions;Epsilonproteobacteria;Campylobacterales;Campylobacteraceae;Campylobacter;Campylobacter hyointestinalis	bacteria	na	Complete Genome	1753385	578560	579305	298392	297128	0		0.329967	0.330392	0.170181	0.16946	0.33964	0.500148	0.000295999	0.330278	0.330082	0.16987	0.16977
GCF_001298465.1	Campylobacter concisus	cellular organisms;Bacteria;Proteobacteria;delta/epsilon subdivisions;Epsilonproteobacteria;Campylobacterales;Campylobacteraceae;Campylobacter;Campylobacter concisus	bacteria	na	Complete Genome	1840041	576315	571594	346354	345778	0		0.313208	0.310642	0.188232	0.187919	0.37615	0.501439	0.00287874	0.312823	0.311027	0.188617	0.187534
GCF_003048375.1	Campylobacter concisus	cellular organisms;Bacteria;Proteobacteria;delta/epsilon subdivisions;Epsilonproteobacteria;Campylobacterales;Campylobacteraceae;Campylobacter;Campylobacter concisus	bacteria	na	Complete Genome	2095236	636799	636377	412221	409839	0		0.303927	0.303726	0.196742	0.195605	0.392347	0.500669	0.00133827	0.304233	0.30342	0.196436	0.195911
GCF_902381815.1	Campylobacter curvus	cellular organisms;Bacteria;Proteobacteria;delta/epsilon subdivisions;Epsilonproteobacteria;Campylobacterales;Campylobacteraceae;Campylobacter;Campylobacter curvus	bacteria	na	Complete Genome	1971264	542595	550760	437716	440193	0		0.275252	0.279394	0.222048	0.223305	0.445353	0.497301	-0.00539857	0.275826	0.27882	0.221475	0.223879
GCF_001017575.1	Campylobacter lari	cellular organisms;Bacteria;Proteobacteria;delta/epsilon subdivisions;Epsilonproteobacteria;Campylobacterales;Campylobacteraceae;Campylobacter;Campylobacter lari	bacteria	na	Complete Genome	1563032	550077	546483	234025	232447	0		0.351929	0.34963	0.149725	0.148715	0.29844	0.501654	0.00330895	0.35194	0.349619	0.149714	0.148726
GCF_010469945.1	Campylobacter lari	cellular organisms;Bacteria;Proteobacteria;delta/epsilon subdivisions;Epsilonproteobacteria;Campylobacterales;Campylobacteraceae;Campylobacter;Campylobacter lari	bacteria	na	Complete Genome	1520838	532285	536217	225113	227223	0		0.349995	0.35258	0.148019	0.149406	0.297425	0.498014	-0.00397281	0.349892	0.352683	0.148122	0.149304
GCF_900638335.1	Campylobacter lari	cellular organisms;Bacteria;Proteobacteria;delta/epsilon subdivisions;Epsilonproteobacteria;Campylobacterales;Campylobacteraceae;Campylobacter;Campylobacter lari	bacteria	na	Complete Genome	1542878	542513	540051	231382	228932	0		0.351624	0.350028	0.149968	0.14838	0.298348	0.501592	0.00318366	0.351943	0.349709	0.149649	0.148699
GCF_900699785.1	Campylobacter showae	cellular organisms;Bacteria;Proteobacteria;delta/epsilon subdivisions;Epsilonproteobacteria;Campylobacterales;Campylobacteraceae;Campylobacter;Campylobacter showae	bacteria	representative genome	Complete Genome	2160580	583862	582887	498452	495379	0		0.270234	0.269783	0.230703	0.229281	0.459983	0.500937	0.00187357	0.270514	0.269502	0.230423	0.229561
GCF_002220775.1	Campylobacter sputorum	cellular organisms;Bacteria;Proteobacteria;delta/epsilon subdivisions;Epsilonproteobacteria;Campylobacterales;Campylobacteraceae;Campylobacter;Campylobacter sputorum	bacteria	na	Complete Genome	1681311	600188	589172	247942	244009	0		0.356976	0.350424	0.147469	0.14513	0.2926	0.504446	0.00889128	0.356845	0.350555	0.147601	0.144999
GCF_000685665.1	Helicobacter pylori	cellular organisms;Bacteria;Proteobacteria;delta/epsilon subdivisions;Epsilonproteobacteria;Campylobacterales;Helicobacteraceae;Helicobacter;Helicobacter pylori	bacteria	na	Complete Genome	1604233	487840	491320	310439	314634	0		0.304095	0.306265	0.193512	0.196127	0.38964	0.497608	-0.00478422	0.30372	0.30664	0.193888	0.195752
GCF_000685705.1	Helicobacter pylori	cellular organisms;Bacteria;Proteobacteria;delta/epsilon subdivisions;Epsilonproteobacteria;Campylobacterales;Helicobacteraceae;Helicobacter;Helicobacter pylori	bacteria	na	Complete Genome	1659060	506620	507460	327850	317130	0		0.305366	0.305872	0.197612	0.19115	0.388762	0.502978	0.00595518	0.307439	0.303799	0.195539	0.193224
GCF_000685745.1	Helicobacter pylori	cellular organisms;Bacteria;Proteobacteria;delta/epsilon subdivisions;Epsilonproteobacteria;Campylobacterales;Helicobacteraceae;Helicobacter;Helicobacter pylori	bacteria	na	Complete Genome	1604212	487843	491303	310434	314632	0		0.304101	0.306258	0.193512	0.196129	0.389641	0.497613	-0.00477368	0.303723	0.306637	0.19389	0.19575
GCF_000817025.1	Helicobacter pylori	cellular organisms;Bacteria;Proteobacteria;delta/epsilon subdivisions;Epsilonproteobacteria;Campylobacterales;Helicobacteraceae;Helicobacter;Helicobacter pylori	bacteria	na	Complete Genome	1586473	480846	491583	303862	310182	0		0.303091	0.309859	0.191533	0.195517	0.38705	0.494624	-0.0107515	0.30318	0.30977	0.191444	0.195606
GCF_001549715.1	Helicobacter pylori	cellular organisms;Bacteria;Proteobacteria;delta/epsilon subdivisions;Epsilonproteobacteria;Campylobacterales;Helicobacteraceae;Helicobacter;Helicobacter pylori	bacteria	na	Complete Genome	1629815	501116	498082	317328	313289	0		0.307468	0.305606	0.194702	0.192224	0.386926	0.50217	0.00433976	0.307868	0.305207	0.194302	0.192623
GCF_001549875.1	Helicobacter pylori	cellular organisms;Bacteria;Proteobacteria;delta/epsilon subdivisions;Epsilonproteobacteria;Campylobacterales;Helicobacteraceae;Helicobacter;Helicobacter pylori	bacteria	na	Complete Genome	1635334	506249	497196	317170	314719	0		0.309569	0.304033	0.193948	0.192449	0.386398	0.503517	0.00703465	0.308959	0.304643	0.194558	0.19184
GCF_001653375.1	Helicobacter pylori	cellular organisms;Bacteria;Proteobacteria;delta/epsilon subdivisions;Epsilonproteobacteria;Campylobacterales;Helicobacteraceae;Helicobacter;Helicobacter pylori	bacteria	na	Complete Genome	1617826	494366	495338	313283	314839	0		0.305574	0.306175	0.193644	0.194606	0.388251	0.499219	-0.00156259	0.305397	0.306353	0.193822	0.194429
GCF_001653395.1	Helicobacter pylori	cellular organisms;Bacteria;Proteobacteria;delta/epsilon subdivisions;Epsilonproteobacteria;Campylobacterales;Helicobacteraceae;Helicobacter;Helicobacter pylori	bacteria	na	Complete Genome	1614411	494132	496006	311763	312510	0		0.306076	0.307237	0.193113	0.193575	0.386688	0.499188	-0.0016235	0.306158	0.307154	0.19303	0.193658
GCF_001653415.1	Helicobacter pylori	cellular organisms;Bacteria;Proteobacteria;delta/epsilon subdivisions;Epsilonproteobacteria;Campylobacterales;Helicobacteraceae;Helicobacter;Helicobacter pylori	bacteria	na	Complete Genome	1659899	506684	506777	323914	322524	0		0.30525	0.305306	0.195141	0.194303	0.389444	0.500391	0.000781373	0.305516	0.305039	0.194874	0.19457
GCF_001653455.1	Helicobacter pylori	cellular organisms;Bacteria;Proteobacteria;delta/epsilon subdivisions;Epsilonproteobacteria;Campylobacterales;Helicobacteraceae;Helicobacter;Helicobacter pylori	bacteria	na	Complete Genome	1570310	477778	484490	304483	303559	0		0.304257	0.308531	0.1939	0.193312	0.387211	0.498157	-0.0036859	0.305265	0.307524	0.192892	0.194319
GCF_001653475.1	Helicobacter pylori	cellular organisms;Bacteria;Proteobacteria;delta/epsilon subdivisions;Epsilonproteobacteria;Campylobacterales;Helicobacteraceae;Helicobacter;Helicobacter pylori	bacteria	na	Complete Genome	1531450	468433	469123	295106	298788	0		0.305875	0.306326	0.192697	0.195101	0.387798	0.498573	-0.00285481	0.305227	0.306975	0.193346	0.194453
GCF_002222575.1	Helicobacter pylori	cellular organisms;Bacteria;Proteobacteria;delta/epsilon subdivisions;Epsilonproteobacteria;Campylobacterales;Helicobacteraceae;Helicobacter;Helicobacter pylori	bacteria	na	Complete Genome	1584869	487327	482054	310313	305175	0		0.307487	0.30416	0.195797	0.192555	0.388353	0.503284	0.006569	0.307833	0.303815	0.195452	0.192901
GCF_002356595.1	Helicobacter pylori	cellular organisms;Bacteria;Proteobacteria;delta/epsilon subdivisions;Epsilonproteobacteria;Campylobacterales;Helicobacteraceae;Helicobacter;Helicobacter pylori	bacteria	na	Complete Genome	1578351	480565	484000	305090	308696	0		0.304473	0.306649	0.193297	0.195581	0.388878	0.49777	-0.00446098	0.304198	0.306924	0.193572	0.195306
GCF_002906495.1	Helicobacter pylori	cellular organisms;Bacteria;Proteobacteria;delta/epsilon subdivisions;Epsilonproteobacteria;Campylobacterales;Helicobacteraceae;Helicobacter;Helicobacter pylori	bacteria	na	Complete Genome	1670779	506564	514513	321851	327851	0		0.30319	0.307948	0.192635	0.196226	0.388862	0.495826	-0.0083488	0.303018	0.30812	0.192808	0.196054
GCF_002906515.1	Helicobacter pylori	cellular organisms;Bacteria;Proteobacteria;delta/epsilon subdivisions;Epsilonproteobacteria;Campylobacterales;Helicobacteraceae;Helicobacter;Helicobacter pylori	bacteria	na	Complete Genome	1666879	505484	513162	321134	327099	0		0.303252	0.307858	0.192656	0.196234	0.38889	0.495908	-0.00818476	0.303054	0.308056	0.192854	0.196037
GCF_002906535.1	Helicobacter pylori	cellular organisms;Bacteria;Proteobacteria;delta/epsilon subdivisions;Epsilonproteobacteria;Campylobacterales;Helicobacteraceae;Helicobacter;Helicobacter pylori	bacteria	na	Complete Genome	1666471	505352	513178	321031	326910	0		0.303247	0.307943	0.192641	0.196169	0.38881	0.495888	-0.00822397	0.303082	0.308108	0.192806	0.196004
GCF_002906555.1	Helicobacter pylori	cellular organisms;Bacteria;Proteobacteria;delta/epsilon subdivisions;Epsilonproteobacteria;Campylobacterales;Helicobacteraceae;Helicobacter;Helicobacter pylori	bacteria	na	Complete Genome	1666735	505417	513186	321125	327007	0		0.303238	0.307899	0.192667	0.196196	0.388863	0.495905	-0.00819026	0.303066	0.308071	0.192839	0.196024
GCF_002951975.1	Helicobacter pylori	cellular organisms;Bacteria;Proteobacteria;delta/epsilon subdivisions;Epsilonproteobacteria;Campylobacterales;Helicobacteraceae;Helicobacter;Helicobacter pylori	bacteria	na	Complete Genome	1674002	515776	508687	327939	321369	0		0.30811	0.303875	0.195901	0.191976	0.387878	0.504011	0.00815949	0.308516	0.303606	0.195495	0.192383
GCF_002952335.1	Helicobacter pylori	cellular organisms;Bacteria;Proteobacteria;delta/epsilon subdivisions;Epsilonproteobacteria;Campylobacterales;Helicobacteraceae;Helicobacter;Helicobacter pylori	bacteria	na	Complete Genome	1674120	515884	508778	328012	321416	0		0.308152	0.303908	0.195931	0.191991	0.387922	0.504083	0.0081846	0.308538	0.30354	0.195545	0.192377
GCF_002952355.1	Helicobacter pylori	cellular organisms;Bacteria;Proteobacteria;delta/epsilon subdivisions;Epsilonproteobacteria;Campylobacterales;Helicobacteraceae;Helicobacter;Helicobacter pylori	bacteria	na	Complete Genome	1674080	515865	508757	328006	321414	0		0.308148	0.303902	0.195932	0.191994	0.387927	0.50408	0.0081836	0.308534	0.303539	0.195546	0.19238
GCF_002952375.1	Helicobacter pylori	cellular organisms;Bacteria;Proteobacteria;delta/epsilon subdivisions;Epsilonproteobacteria;Campylobacterales;Helicobacteraceae;Helicobacter;Helicobacter pylori	bacteria	na	Complete Genome	1674163	515899	508794	328019	321429	0		0.308153	0.303909	0.19593	0.191994	0.387924	0.504084	0.00818021	0.308537	0.303539	0.195546	0.192378
GCF_002953555.1	Helicobacter pylori	cellular organisms;Bacteria;Proteobacteria;delta/epsilon subdivisions;Epsilonproteobacteria;Campylobacterales;Helicobacteraceae;Helicobacter;Helicobacter pylori	bacteria	na	Complete Genome	1668735	505958	513854	321473	327450	0		0.303199	0.30793	0.192645	0.196226	0.388871	0.495843	-0.00831348	0.303024	0.308105	0.192819	0.196052
GCF_002983705.1	Helicobacter pylori	cellular organisms;Bacteria;Proteobacteria;delta/epsilon subdivisions;Epsilonproteobacteria;Campylobacterales;Helicobacteraceae;Helicobacter;Helicobacter pylori	bacteria	na	Complete Genome	1645738	499142	501755	320685	324156	0		0.303294	0.304881	0.194858	0.196967	0.391825	0.498152	-0.00369682	0.302963	0.305212	0.195188	0.196637
GCF_003050665.1	Helicobacter pylori	cellular organisms;Bacteria;Proteobacteria;delta/epsilon subdivisions;Epsilonproteobacteria;Campylobacterales;Helicobacteraceae;Helicobacter;Helicobacter pylori	bacteria	na	Complete Genome	1680898	516521	511753	328793	323831	0		0.307289	0.304452	0.195606	0.192654	0.388259	0.502894	0.00578857	0.307641	0.3041	0.195253	0.193006
GCF_003636855.2	Helicobacter pylori	cellular organisms;Bacteria;Proteobacteria;delta/epsilon subdivisions;Epsilonproteobacteria;Campylobacterales;Helicobacteraceae;Helicobacter;Helicobacter pylori	bacteria	na	Complete Genome	1678260	515460	512713	325290	324797	0		0.30714	0.305503	0.193826	0.193532	0.387358	0.500965	0.00193057	0.306913	0.30573	0.194053	0.193305
GCF_003640585.1	Helicobacter pylori	cellular organisms;Bacteria;Proteobacteria;delta/epsilon subdivisions;Epsilonproteobacteria;Campylobacterales;Helicobacteraceae;Helicobacter;Helicobacter pylori	bacteria	na	Complete Genome	1590969	482531	491425	306797	310216	0		0.303294	0.308884	0.192837	0.194986	0.387822	0.49613	-0.00773931	0.30372	0.308458	0.19241	0.195412
GCF_003855475.1	Helicobacter pylori	cellular organisms;Bacteria;Proteobacteria;delta/epsilon subdivisions;Epsilonproteobacteria;Campylobacterales;Helicobacteraceae;Helicobacter;Helicobacter pylori	bacteria	na	Complete Genome	1563701	482637	472635	306923	301506	0		0.30865	0.302254	0.19628	0.192816	0.389095	0.50493	0.00986058	0.308464	0.30244	0.196466	0.192629
GCF_003939085.1	Helicobacter pylori	cellular organisms;Bacteria;Proteobacteria;delta/epsilon subdivisions;Epsilonproteobacteria;Campylobacterales;Helicobacteraceae;Helicobacter;Helicobacter pylori	bacteria	na	Complete Genome	1658454	505206	508948	321102	323198	0		0.304625	0.306881	0.193615	0.194879	0.388494	0.49824	-0.00352015	0.304677	0.306829	0.193563	0.194931
GCF_003957395.1	Helicobacter pylori	cellular organisms;Bacteria;Proteobacteria;delta/epsilon subdivisions;Epsilonproteobacteria;Campylobacterales;Helicobacteraceae;Helicobacter;Helicobacter pylori	bacteria	na	Complete Genome	1637442	500431	502861	318784	315366	0		0.305618	0.307102	0.194684	0.192597	0.387281	0.500302	0.00060338	0.306544	0.306175	0.193757	0.193524
GCF_004088075.1	Helicobacter pylori	cellular organisms;Bacteria;Proteobacteria;delta/epsilon subdivisions;Epsilonproteobacteria;Campylobacterales;Helicobacteraceae;Helicobacter;Helicobacter pylori	bacteria	na	Complete Genome	1514674	467339	457205	297781	292349	0		0.308541	0.30185	0.196597	0.193011	0.389609	0.505138	0.0102768	0.308332	0.302059	0.196806	0.192802
GCF_004088155.1	Helicobacter pylori	cellular organisms;Bacteria;Proteobacteria;delta/epsilon subdivisions;Epsilonproteobacteria;Campylobacterales;Helicobacteraceae;Helicobacter;Helicobacter pylori	bacteria	na	Complete Genome	1535248	474001	463941	301304	296002	0		0.308746	0.302193	0.196258	0.192804	0.389062	0.505003	0.0100062	0.308526	0.302413	0.196477	0.192584
GCF_004295525.1	Helicobacter pylori	cellular organisms;Bacteria;Proteobacteria;delta/epsilon subdivisions;Epsilonproteobacteria;Campylobacterales;Helicobacteraceae;Helicobacter;Helicobacter pylori	bacteria	na	Complete Genome	1680829	516487	511720	328791	323831	0		0.307281	0.304445	0.195612	0.192661	0.388274	0.502894	0.00578703	0.307633	0.304093	0.19526	0.193013
GCF_004295545.1	Helicobacter pylori	cellular organisms;Bacteria;Proteobacteria;delta/epsilon subdivisions;Epsilonproteobacteria;Campylobacterales;Helicobacteraceae;Helicobacter;Helicobacter pylori	bacteria	na	Complete Genome	1609151	490782	490421	311916	316032	0		0.304994	0.30477	0.193839	0.196397	0.390236	0.498833	-0.00233353	0.304171	0.305594	0.194662	0.195573
GCF_006337265.1	Helicobacter pylori	cellular organisms;Bacteria;Proteobacteria;delta/epsilon subdivisions;Epsilonproteobacteria;Campylobacterales;Helicobacteraceae;Helicobacter;Helicobacter pylori	bacteria	na	Complete Genome	1636444	503224	497188	319883	316149	0		0.307511	0.303822	0.195474	0.193193	0.388667	0.502985	0.00597026	0.307491	0.303842	0.195494	0.193173
GCF_006337285.1	Helicobacter pylori	cellular organisms;Bacteria;Proteobacteria;delta/epsilon subdivisions;Epsilonproteobacteria;Campylobacterales;Helicobacteraceae;Helicobacter;Helicobacter pylori	bacteria	na	Complete Genome	1649543	508910	498782	323996	317855	0		0.308516	0.302376	0.196416	0.192693	0.389108	0.504931	0.00986273	0.308458	0.302433	0.196473	0.192635
GCF_006337305.1	Helicobacter pylori	cellular organisms;Bacteria;Proteobacteria;delta/epsilon subdivisions;Epsilonproteobacteria;Campylobacterales;Helicobacteraceae;Helicobacter;Helicobacter pylori	bacteria	na	Complete Genome	1580965	484308	478368	307885	310404	0		0.306337	0.30258	0.194745	0.196338	0.391083	0.501082	0.00216387	0.305117	0.3038	0.195965	0.195119
GCF_006337325.1	Helicobacter pylori	cellular organisms;Bacteria;Proteobacteria;delta/epsilon subdivisions;Epsilonproteobacteria;Campylobacterales;Helicobacteraceae;Helicobacter;Helicobacter pylori	bacteria	na	Complete Genome	1588985	485858	481732	311798	309597	0		0.305766	0.30317	0.196225	0.194839	0.391064	0.501991	0.00398179	0.30568	0.303256	0.196311	0.194753
GCF_006337345.1	Helicobacter pylori	cellular organisms;Bacteria;Proteobacteria;delta/epsilon subdivisions;Epsilonproteobacteria;Campylobacterales;Helicobacteraceae;Helicobacter;Helicobacter pylori	bacteria	na	Complete Genome	1611628	491429	491744	314872	313583	0		0.304927	0.305123	0.195375	0.194575	0.38995	0.500302	0.000604358	0.305209	0.30484	0.195093	0.194857
GCF_006337365.1	Helicobacter pylori	cellular organisms;Bacteria;Proteobacteria;delta/epsilon subdivisions;Epsilonproteobacteria;Campylobacterales;Helicobacteraceae;Helicobacter;Helicobacter pylori	bacteria	na	Complete Genome	1540135	472311	464787	301328	301709	0		0.306669	0.301783	0.19565	0.195898	0.391548	0.502319	0.00463791	0.305637	0.302815	0.196682	0.194866
GCF_006337385.1	Helicobacter pylori	cellular organisms;Bacteria;Proteobacteria;delta/epsilon subdivisions;Epsilonproteobacteria;Campylobacterales;Helicobacteraceae;Helicobacter;Helicobacter pylori	bacteria	na	Complete Genome	1583343	484913	480167	309462	308801	0		0.306259	0.303262	0.195448	0.195031	0.39048	0.501707	0.00341493	0.305801	0.30372	0.195906	0.194573
GCF_006337405.1	Helicobacter pylori	cellular organisms;Bacteria;Proteobacteria;delta/epsilon subdivisions;Epsilonproteobacteria;Campylobacterales;Helicobacteraceae;Helicobacter;Helicobacter pylori	bacteria	na	Complete Genome	1709363	522637	524796	328782	333148	0		0.30575	0.307013	0.192342	0.194896	0.387238	0.498091	-0.00381721	0.305212	0.307551	0.19288	0.194358
GCF_006337425.1	Helicobacter pylori	cellular organisms;Bacteria;Proteobacteria;delta/epsilon subdivisions;Epsilonproteobacteria;Campylobacterales;Helicobacteraceae;Helicobacter;Helicobacter pylori	bacteria	na	Complete Genome	1634797	503862	494346	321161	315428	0		0.308211	0.30239	0.196453	0.192946	0.389399	0.504664	0.00932776	0.308148	0.302453	0.196516	0.192884
GCF_006337445.1	Helicobacter pylori	cellular organisms;Bacteria;Proteobacteria;delta/epsilon subdivisions;Epsilonproteobacteria;Campylobacterales;Helicobacteraceae;Helicobacter;Helicobacter pylori	bacteria	na	Complete Genome	1579431	484151	477483	307820	309977	0		0.306535	0.302313	0.194893	0.196259	0.391152	0.501428	0.00285609	0.305294	0.303555	0.196134	0.195017
GCF_006337465.1	Helicobacter pylori	cellular organisms;Bacteria;Proteobacteria;delta/epsilon subdivisions;Epsilonproteobacteria;Campylobacterales;Helicobacteraceae;Helicobacter;Helicobacter pylori	bacteria	na	Complete Genome	1609437	495655	486843	316278	310661	0		0.307968	0.302493	0.196515	0.193025	0.389539	0.504483	0.00896525	0.307967	0.302494	0.196516	0.193024
GCF_006337485.1	Helicobacter pylori	cellular organisms;Bacteria;Proteobacteria;delta/epsilon subdivisions;Epsilonproteobacteria;Campylobacterales;Helicobacteraceae;Helicobacter;Helicobacter pylori	bacteria	na	Complete Genome	1690720	520580	514764	329240	326136	0		0.307904	0.304464	0.194734	0.192898	0.387631	0.502638	0.00527586	0.3078	0.304569	0.194838	0.192793
GCF_006337625.1	Helicobacter pylori	cellular organisms;Bacteria;Proteobacteria;delta/epsilon subdivisions;Epsilonproteobacteria;Campylobacterales;Helicobacteraceae;Helicobacter;Helicobacter pylori	bacteria	na	Complete Genome	1610187	491045	491161	314668	313313	0		0.304961	0.305034	0.195423	0.194582	0.390005	0.500385	0.000769476	0.305232	0.304763	0.195153	0.194852
GCF_006337745.1	Helicobacter pylori	cellular organisms;Bacteria;Proteobacteria;delta/epsilon subdivisions;Epsilonproteobacteria;Campylobacterales;Helicobacteraceae;Helicobacter;Helicobacter pylori	bacteria	na	Complete Genome	1643421	504955	498850	322883	316733	0		0.307258	0.303544	0.19647	0.192728	0.389198	0.503729	0.00745701	0.307678	0.303124	0.19605	0.193148
GCF_006337875.1	Helicobacter pylori	cellular organisms;Bacteria;Proteobacteria;delta/epsilon subdivisions;Epsilonproteobacteria;Campylobacterales;Helicobacteraceae;Helicobacter;Helicobacter pylori	bacteria	na	Complete Genome	1659500	508031	506697	322918	321854	0		0.306135	0.305331	0.194588	0.193946	0.388534	0.500723	0.00144501	0.306175	0.305291	0.194548	0.193986
GCF_006338045.1	Helicobacter pylori	cellular organisms;Bacteria;Proteobacteria;delta/epsilon subdivisions;Epsilonproteobacteria;Campylobacterales;Helicobacteraceae;Helicobacter;Helicobacter pylori	bacteria	na	Complete Genome	1679162	511728	516372	324954	326108	0		0.304752	0.307518	0.193522	0.194209	0.38773	0.498274	-0.00345291	0.305078	0.307192	0.193196	0.194535
GCF_006338145.1	Helicobacter pylori	cellular organisms;Bacteria;Proteobacteria;delta/epsilon subdivisions;Epsilonproteobacteria;Campylobacterales;Helicobacteraceae;Helicobacter;Helicobacter pylori	bacteria	na	Complete Genome	1582133	484440	479903	309232	308558	0		0.306194	0.303327	0.195453	0.195027	0.390479	0.501647	0.00329365	0.305764	0.303757	0.195883	0.194597
GCF_006338285.1	Helicobacter pylori	cellular organisms;Bacteria;Proteobacteria;delta/epsilon subdivisions;Epsilonproteobacteria;Campylobacterales;Helicobacteraceae;Helicobacter;Helicobacter pylori	bacteria	na	Complete Genome	1599658	491426	482529	315317	310386	0		0.307207	0.301645	0.197115	0.194033	0.391148	0.504322	0.00864435	0.307058	0.301794	0.197265	0.193883
GCF_006338415.1	Helicobacter pylori	cellular organisms;Bacteria;Proteobacteria;delta/epsilon subdivisions;Epsilonproteobacteria;Campylobacterales;Helicobacteraceae;Helicobacter;Helicobacter pylori	bacteria	na	Complete Genome	1706376	521642	523897	328096	332741	0		0.305702	0.307023	0.192276	0.194999	0.387275	0.497978	-0.00404366	0.305124	0.307601	0.192855	0.194421
GCF_006338545.1	Helicobacter pylori	cellular organisms;Bacteria;Proteobacteria;delta/epsilon subdivisions;Epsilonproteobacteria;Campylobacterales;Helicobacteraceae;Helicobacter;Helicobacter pylori	bacteria	na	Complete Genome	1619300	498649	487990	318609	314052	0		0.307941	0.301359	0.196757	0.193943	0.3907	0.504698	0.00939665	0.307513	0.301787	0.197186	0.193515
GCF_006338685.1	Helicobacter pylori	cellular organisms;Bacteria;Proteobacteria;delta/epsilon subdivisions;Epsilonproteobacteria;Campylobacterales;Helicobacteraceae;Helicobacter;Helicobacter pylori	bacteria	na	Complete Genome	1637783	503860	497540	320121	316262	0		0.307648	0.303789	0.19546	0.193104	0.388564	0.503108	0.00621511	0.307618	0.303818	0.195489	0.193074
GCF_006338815.1	Helicobacter pylori	cellular organisms;Bacteria;Proteobacteria;delta/epsilon subdivisions;Epsilonproteobacteria;Campylobacterales;Helicobacteraceae;Helicobacter;Helicobacter pylori	bacteria	na	Complete Genome	1601381	493911	482988	315495	308987	0		0.308428	0.301607	0.197014	0.19295	0.389965	0.505442	0.010885	0.308338	0.301698	0.197105	0.19286
GCF_006338945.1	Helicobacter pylori	cellular organisms;Bacteria;Proteobacteria;delta/epsilon subdivisions;Epsilonproteobacteria;Campylobacterales;Helicobacteraceae;Helicobacter;Helicobacter pylori	bacteria	na	Complete Genome	1638022	503749	497594	320219	316460	0		0.307535	0.303777	0.195491	0.193196	0.388688	0.503026	0.00605242	0.307506	0.303806	0.19552	0.193168
GCF_006339065.1	Helicobacter pylori	cellular organisms;Bacteria;Proteobacteria;delta/epsilon subdivisions;Epsilonproteobacteria;Campylobacterales;Helicobacteraceae;Helicobacter;Helicobacter pylori	bacteria	na	Complete Genome	1628623	499088	495621	318024	315890	0		0.306448	0.304319	0.195272	0.193961	0.389233	0.50172	0.0034391	0.306434	0.304333	0.195286	0.193947
GCF_006339235.1	Helicobacter pylori	cellular organisms;Bacteria;Proteobacteria;delta/epsilon subdivisions;Epsilonproteobacteria;Campylobacterales;Helicobacteraceae;Helicobacter;Helicobacter pylori	bacteria	na	Complete Genome	1540214	470677	466548	301921	301068	0		0.305592	0.302911	0.196025	0.195472	0.391497	0.501617	0.00323462	0.305236	0.303267	0.196382	0.195115
GCF_006339365.1	Helicobacter pylori	cellular organisms;Bacteria;Proteobacteria;delta/epsilon subdivisions;Epsilonproteobacteria;Campylobacterales;Helicobacteraceae;Helicobacter;Helicobacter pylori	bacteria	na	Complete Genome	1596986	487073	487576	310938	311399	0		0.304995	0.30531	0.194703	0.194992	0.389695	0.499698	-0.000603637	0.304968	0.305337	0.19473	0.194965
GCF_007794935.1	Helicobacter pylori	cellular organisms;Bacteria;Proteobacteria;delta/epsilon subdivisions;Epsilonproteobacteria;Campylobacterales;Helicobacteraceae;Helicobacter;Helicobacter pylori	bacteria	na	Complete Genome	1681590	518517	510974	329349	322750	0		0.308349	0.303864	0.195856	0.191931	0.387787	0.504205	0.0084099	0.308681	0.303532	0.195524	0.192263
GCF_007836735.1	Helicobacter pylori	cellular organisms;Bacteria;Proteobacteria;delta/epsilon subdivisions;Epsilonproteobacteria;Campylobacterales;Helicobacteraceae;Helicobacter;Helicobacter pylori	bacteria	na	Complete Genome	1643956	503072	500934	321191	318759	0		0.306013	0.304713	0.195377	0.193898	0.389274	0.50139	0.00277988	0.306212	0.304514	0.195178	0.194096
GCF_007836855.1	Helicobacter pylori	cellular organisms;Bacteria;Proteobacteria;delta/epsilon subdivisions;Epsilonproteobacteria;Campylobacterales;Helicobacteraceae;Helicobacter;Helicobacter pylori	bacteria	na	Complete Genome	1676743	516859	509553	328514	321817	0		0.308252	0.303895	0.195924	0.19193	0.387854	0.504176	0.00835131	0.308629	0.303517	0.195546	0.192307
GCF_007843535.1	Helicobacter pylori	cellular organisms;Bacteria;Proteobacteria;delta/epsilon subdivisions;Epsilonproteobacteria;Campylobacterales;Helicobacteraceae;Helicobacter;Helicobacter pylori	bacteria	na	Complete Genome	1631093	498532	498057	317880	316624	0		0.305643	0.305352	0.194888	0.194118	0.389005	0.500531	0.00106125	0.305822	0.305173	0.194709	0.194296
GCF_007843715.1	Helicobacter pylori	cellular organisms;Bacteria;Proteobacteria;delta/epsilon subdivisions;Epsilonproteobacteria;Campylobacterales;Helicobacteraceae;Helicobacter;Helicobacter pylori	bacteria	na	Complete Genome	1648077	503159	503792	320496	320630	0		0.305301	0.305685	0.194467	0.194548	0.389015	0.499767	-0.000465391	0.305351	0.305635	0.194417	0.194598
GCF_007843915.1	Helicobacter pylori	cellular organisms;Bacteria;Proteobacteria;delta/epsilon subdivisions;Epsilonproteobacteria;Campylobacterales;Helicobacteraceae;Helicobacter;Helicobacter pylori	bacteria	na	Complete Genome	1726836	530518	527868	338100	330350	0		0.30722	0.305685	0.195792	0.191304	0.387095	0.503011	0.00602258	0.308298	0.304607	0.194713	0.192382
GCF_007844035.1	Helicobacter pylori	cellular organisms;Bacteria;Proteobacteria;delta/epsilon subdivisions;Epsilonproteobacteria;Campylobacterales;Helicobacteraceae;Helicobacter;Helicobacter pylori	bacteria	na	Complete Genome	1663520	511710	504672	327203	319935	0		0.307607	0.303376	0.196693	0.192324	0.389017	0.5043	0.00859984	0.308119	0.302864	0.196181	0.192836
GCF_007844055.1	Helicobacter pylori	cellular organisms;Bacteria;Proteobacteria;delta/epsilon subdivisions;Epsilonproteobacteria;Campylobacterales;Helicobacteraceae;Helicobacter;Helicobacter pylori	bacteria	na	Complete Genome	1646042	506019	500186	319834	320003	0		0.307416	0.303872	0.194305	0.194408	0.388712	0.50172	0.00344098	0.306695	0.304592	0.195025	0.193687
GCF_008326525.1	Helicobacter pylori	cellular organisms;Bacteria;Proteobacteria;delta/epsilon subdivisions;Epsilonproteobacteria;Campylobacterales;Helicobacteraceae;Helicobacter;Helicobacter pylori	bacteria	na	Complete Genome	1604952	494124	489205	313801	307822	0		0.307875	0.30481	0.19552	0.191795	0.387316	0.503395	0.00679023	0.308422	0.304262	0.194973	0.192343
GCF_013122035.1	Helicobacter pylori	cellular organisms;Bacteria;Proteobacteria;delta/epsilon subdivisions;Epsilonproteobacteria;Campylobacterales;Helicobacteraceae;Helicobacter;Helicobacter pylori	bacteria	na	Complete Genome	1673425	515686	511094	321077	325568	0		0.308162	0.305418	0.191868	0.194552	0.38642	0.50003	6.03553e-05	0.306808	0.306771	0.193222	0.193198
GCF_013122055.1	Helicobacter pylori	cellular organisms;Bacteria;Proteobacteria;delta/epsilon subdivisions;Epsilonproteobacteria;Campylobacterales;Helicobacteraceae;Helicobacter;Helicobacter pylori	bacteria	na	Complete Genome	1674768	516197	511443	321420	325708	0		0.30822	0.305381	0.191919	0.194479	0.386399	0.500139	0.000278247	0.306886	0.306715	0.193253	0.193146
GCF_013122115.1	Helicobacter pylori	cellular organisms;Bacteria;Proteobacteria;delta/epsilon subdivisions;Epsilonproteobacteria;Campylobacterales;Helicobacteraceae;Helicobacter;Helicobacter pylori	bacteria	na	Complete Genome	1674805	516154	511520	321337	325794	0		0.308188	0.305421	0.191865	0.194527	0.386392	0.500053	0.000105684	0.306836	0.306772	0.193216	0.193176
GCF_900119955.1	Helicobacter pylori	cellular organisms;Bacteria;Proteobacteria;delta/epsilon subdivisions;Epsilonproteobacteria;Campylobacterales;Helicobacteraceae;Helicobacter;Helicobacter pylori	bacteria	na	Complete Genome	1667625	506887	508609	327998	324131	0		0.303957	0.30499	0.196686	0.194367	0.391053	0.500643	0.00128626	0.304865	0.304082	0.195778	0.195275
GCF_900119995.1	Helicobacter pylori	cellular organisms;Bacteria;Proteobacteria;delta/epsilon subdivisions;Epsilonproteobacteria;Campylobacterales;Helicobacteraceae;Helicobacter;Helicobacter pylori	bacteria	na	Complete Genome	1667804	506972	508657	328008	324167	0		0.303976	0.304986	0.196671	0.194368	0.391038	0.500646	0.00129272	0.304875	0.304087	0.195772	0.195266
GCF_900120055.1	Helicobacter pylori	cellular organisms;Bacteria;Proteobacteria;delta/epsilon subdivisions;Epsilonproteobacteria;Campylobacterales;Helicobacteraceae;Helicobacter;Helicobacter pylori	bacteria	na	Complete Genome	1667894	506985	508686	328037	324186	0		0.303967	0.304987	0.196677	0.194368	0.391046	0.500645	0.00128905	0.30487	0.304085	0.195775	0.195271
GCF_900120135.1	Helicobacter pylori	cellular organisms;Bacteria;Proteobacteria;delta/epsilon subdivisions;Epsilonproteobacteria;Campylobacterales;Helicobacteraceae;Helicobacter;Helicobacter pylori	bacteria	na	Complete Genome	1668174	507076	508781	328091	324226	0		0.303971	0.304993	0.196677	0.19436	0.391037	0.500647	0.00129483	0.304876	0.304087	0.195771	0.195265
GCF_900120185.1	Helicobacter pylori	cellular organisms;Bacteria;Proteobacteria;delta/epsilon subdivisions;Epsilonproteobacteria;Campylobacterales;Helicobacteraceae;Helicobacter;Helicobacter pylori	bacteria	na	Complete Genome	1667858	506978	508670	328028	324182	0		0.30397	0.304984	0.196676	0.19437	0.391046	0.500646	0.00129148	0.30487	0.304084	0.195776	0.195271
GCF_900120205.1	Helicobacter pylori	cellular organisms;Bacteria;Proteobacteria;delta/epsilon subdivisions;Epsilonproteobacteria;Campylobacterales;Helicobacteraceae;Helicobacter;Helicobacter pylori	bacteria	na	Complete Genome	1670384	507857	509415	328490	324622	0		0.304036	0.304969	0.196655	0.19434	0.390995	0.500691	0.00138292	0.304924	0.304081	0.195768	0.195227
GCF_000013425.1	Staphylococcus aureus subsp. aureus NCTC 8325	cellular organisms;Bacteria;Terrabacteria group;Firmicutes;Bacilli;Bacillales;Staphylococcaceae;Staphylococcus;Staphylococcus aureus;Staphylococcus aureus subsp. aureus;Staphylococcus aureus subsp. aureus NCTC 8325	bacteria	reference genome	Complete Genome	2821361	938713	955315	461500	465832	1		0.332716	0.338601	0.163574	0.165109	0.328683	0.49629	-0.00741983	0.333168	0.338149	0.163122	0.165561
GCF_900120225.1	Helicobacter pylori	cellular organisms;Bacteria;Proteobacteria;delta/epsilon subdivisions;Epsilonproteobacteria;Campylobacterales;Helicobacteraceae;Helicobacter;Helicobacter pylori	bacteria	na	Complete Genome	1667978	507016	508701	328063	324198	0		0.30397	0.304981	0.196683	0.194366	0.391049	0.500653	0.00130697	0.304873	0.304078	0.19578	0.195269
GCF_900120255.1	Helicobacter pylori	cellular organisms;Bacteria;Proteobacteria;delta/epsilon subdivisions;Epsilonproteobacteria;Campylobacterales;Helicobacteraceae;Helicobacter;Helicobacter pylori	bacteria	na	Complete Genome	1667821	506966	508661	328025	324169	0		0.303969	0.304985	0.196679	0.194367	0.391046	0.500648	0.0012957	0.304872	0.304083	0.195776	0.195269
GCF_900120275.1	Helicobacter pylori	cellular organisms;Bacteria;Proteobacteria;delta/epsilon subdivisions;Epsilonproteobacteria;Campylobacterales;Helicobacteraceae;Helicobacter;Helicobacter pylori	bacteria	na	Complete Genome	1667936	506998	508698	328047	324193	0		0.303967	0.304987	0.196678	0.194368	0.391046	0.500646	0.00129142	0.30487	0.304084	0.195776	0.195271
GCF_900120315.1	Helicobacter pylori	cellular organisms;Bacteria;Proteobacteria;delta/epsilon subdivisions;Epsilonproteobacteria;Campylobacterales;Helicobacteraceae;Helicobacter;Helicobacter pylori	bacteria	na	Complete Genome	1670321	507695	509536	328451	324639	0		0.303951	0.305053	0.196639	0.194357	0.390997	0.50059	0.00118001	0.304861	0.304142	0.195729	0.195268
GCF_900120335.1	Helicobacter pylori	cellular organisms;Bacteria;Proteobacteria;delta/epsilon subdivisions;Epsilonproteobacteria;Campylobacterales;Helicobacteraceae;Helicobacter;Helicobacter pylori	bacteria	na	Complete Genome	1667712	506970	508578	327997	324167	0		0.303991	0.304956	0.196675	0.194378	0.391053	0.500666	0.00133236	0.304879	0.304068	0.195787	0.195266
GCF_900149805.1	Helicobacter pylori	cellular organisms;Bacteria;Proteobacteria;delta/epsilon subdivisions;Epsilonproteobacteria;Campylobacterales;Helicobacteraceae;Helicobacter;Helicobacter pylori	bacteria	na	Complete Genome	1667883	506989	508679	328033	324182	0		0.303972	0.304985	0.196676	0.194367	0.391044	0.500648	0.00129565	0.304873	0.304084	0.195775	0.195268
GCF_900176185.1	Helicobacter pylori	cellular organisms;Bacteria;Proteobacteria;delta/epsilon subdivisions;Epsilonproteobacteria;Campylobacterales;Helicobacteraceae;Helicobacter;Helicobacter pylori	bacteria	na	Complete Genome	1682800	512316	512683	330960	326841	0		0.304443	0.304661	0.196672	0.194225	0.390897	0.501115	0.00222962	0.305231	0.303873	0.195884	0.195013
GCF_900638475.1	Helicobacter pylori	cellular organisms;Bacteria;Proteobacteria;delta/epsilon subdivisions;Epsilonproteobacteria;Campylobacterales;Helicobacteraceae;Helicobacter;Helicobacter pylori	bacteria	na	Complete Genome	1644315	498292	505118	314033	326872	0		0.303039	0.307191	0.190981	0.198789	0.38977	0.49402	-0.0119594	0.301466	0.308764	0.192554	0.197216
GCF_900638505.1	Helicobacter pylori	cellular organisms;Bacteria;Proteobacteria;delta/epsilon subdivisions;Epsilonproteobacteria;Campylobacterales;Helicobacteraceae;Helicobacter;Helicobacter pylori	bacteria	na	Complete Genome	1632224	497605	498824	317808	317987	0		0.304863	0.30561	0.194709	0.194818	0.389527	0.499572	-0.0008565	0.304975	0.305498	0.194597	0.19493
GCF_902381665.1	Helicobacter pylori	cellular organisms;Bacteria;Proteobacteria;delta/epsilon subdivisions;Epsilonproteobacteria;Campylobacterales;Helicobacteraceae;Helicobacter;Helicobacter pylori	bacteria	na	Complete Genome	1566655	477210	480532	302210	306703	0		0.304604	0.306725	0.192901	0.195769	0.388671	0.497506	-0.00498834	0.30414	0.307189	0.193366	0.195305
GCF_003213725.2	Helicobacter cinaedi	cellular organisms;Bacteria;Proteobacteria;delta/epsilon subdivisions;Epsilonproteobacteria;Campylobacterales;Helicobacteraceae;Helicobacter;Helicobacter cinaedi	bacteria	representative genome	Complete Genome	2154041	659941	663700	415490	414910	0		0.306373	0.308119	0.192889	0.192619	0.385508	0.499262	-0.00147583	0.306793	0.307699	0.19247	0.193038
GCF_003213825.2	Helicobacter cinaedi	cellular organisms;Bacteria;Proteobacteria;delta/epsilon subdivisions;Epsilonproteobacteria;Campylobacterales;Helicobacteraceae;Helicobacter;Helicobacter cinaedi	bacteria	na	Complete Genome	2221266	685724	686166	423927	425449	0		0.308709	0.308908	0.190849	0.191534	0.382384	0.499558	-0.00088418	0.308535	0.309081	0.191023	0.191361
GCF_003214155.2	Helicobacter cinaedi	cellular organisms;Bacteria;Proteobacteria;delta/epsilon subdivisions;Epsilonproteobacteria;Campylobacterales;Helicobacteraceae;Helicobacter;Helicobacter cinaedi	bacteria	na	Complete Genome	2165979	666691	665743	416799	416746	0		0.307801	0.307364	0.19243	0.192405	0.384835	0.500231	0.000462147	0.307725	0.30744	0.192507	0.192329
GCF_003574195.1	Helicobacter cinaedi	cellular organisms;Bacteria;Proteobacteria;delta/epsilon subdivisions;Epsilonproteobacteria;Campylobacterales;Helicobacteraceae;Helicobacter;Helicobacter cinaedi	bacteria	na	Complete Genome	2199263	679665	678858	419522	421218	0		0.309042	0.308675	0.190756	0.191527	0.382283	0.499798	-0.000404226	0.308734	0.308984	0.191064	0.191219
GCF_902381705.1	Helicobacter cinaedi	cellular organisms;Bacteria;Proteobacteria;delta/epsilon subdivisions;Epsilonproteobacteria;Campylobacterales;Helicobacteraceae;Helicobacter;Helicobacter cinaedi	bacteria	na	Complete Genome	2240130	690320	690866	430092	428852	0		0.308161	0.308404	0.191994	0.191441	0.383435	0.500155	0.000309803	0.308378	0.308187	0.191777	0.191658
GCF_900476215.1	Helicobacter mustelae	cellular organisms;Bacteria;Proteobacteria;delta/epsilon subdivisions;Epsilonproteobacteria;Campylobacterales;Helicobacteraceae;Helicobacter;Helicobacter mustelae	bacteria	representative genome	Complete Genome	1576607	450918	456301	340842	328546	0		0.286005	0.28942	0.216187	0.208388	0.424575	0.502192	0.00438473	0.288974	0.286451	0.213218	0.211357
GCF_004328865.1	Pseudoalteromonas carrageenovora	cellular organisms;Bacteria;Proteobacteria;Gammaproteobacteria;Alteromonadales;Pseudoalteromonadaceae;Pseudoalteromonas;Pseudoalteromonas carrageenovora	bacteria	representative genome	Complete Genome	4597803	1393051	1391769	900483	912500	0		0.302982	0.302703	0.195851	0.198464	0.394315	0.498833	-0.00233481	0.302135	0.30355	0.196697	0.197618
GCF_000740155.1	Brucella abortus	cellular organisms;Bacteria;Proteobacteria;Alphaproteobacteria;Rhizobiales;Brucellaceae;Brucella;Brucella abortus	bacteria	na	Complete Genome	3288518	703307	703728	943143	938340	0		0.213867	0.213995	0.286799	0.285338	0.572137	0.500666	0.00133252	0.214217	0.213646	0.28645	0.285687
GCF_000740295.1	Brucella abortus	cellular organisms;Bacteria;Proteobacteria;Alphaproteobacteria;Rhizobiales;Brucellaceae;Brucella;Brucella abortus	bacteria	na	Complete Genome	3280310	701992	701485	935319	941514	0		0.214002	0.213847	0.285131	0.28702	0.572151	0.499133	-0.00173398	0.213554	0.214295	0.28558	0.286572
GCF_000740315.1	Brucella abortus	cellular organisms;Bacteria;Proteobacteria;Alphaproteobacteria;Rhizobiales;Brucellaceae;Brucella;Brucella abortus	bacteria	na	Complete Genome	3288158	702496	704369	941933	939360	0		0.213644	0.214214	0.286462	0.28568	0.572142	0.500106	0.000212885	0.213975	0.213884	0.286132	0.28601
GCF_001043295.1	Brucella abortus	cellular organisms;Bacteria;Proteobacteria;Alphaproteobacteria;Rhizobiales;Brucellaceae;Brucella;Brucella abortus	bacteria	na	Complete Genome	3273110	700236	699963	933217	939694	0		0.213936	0.213853	0.285116	0.287095	0.572211	0.499052	-0.00189545	0.213489	0.2143	0.285563	0.286648
GCF_002262975.1	Brucella abortus	cellular organisms;Bacteria;Proteobacteria;Alphaproteobacteria;Rhizobiales;Brucellaceae;Brucella;Brucella abortus	bacteria	na	Complete Genome	3271067	698881	700447	937223	934516	0		0.213655	0.214134	0.286519	0.285691	0.572211	0.500174	0.000348816	0.213969	0.21382	0.286205	0.286005
GCF_002262995.1	Brucella abortus	cellular organisms;Bacteria;Proteobacteria;Alphaproteobacteria;Rhizobiales;Brucellaceae;Brucella;Brucella abortus	bacteria	na	Complete Genome	3270868	710179	689080	917918	953691	0		0.217122	0.210672	0.280634	0.291571	0.572206	0.497757	-0.00448627	0.212938	0.214857	0.284819	0.287386
GCF_002895145.1	Brucella abortus	cellular organisms;Bacteria;Proteobacteria;Alphaproteobacteria;Rhizobiales;Brucellaceae;Brucella;Brucella abortus	bacteria	na	Complete Genome	3286445	702327	703627	940965	939526	0		0.213704	0.2141	0.286317	0.285879	0.572196	0.500021	4.22949e-05	0.213911	0.213893	0.28611	0.286086
GCF_003290345.1	Brucella abortus	cellular organisms;Bacteria;Proteobacteria;Alphaproteobacteria;Rhizobiales;Brucellaceae;Brucella;Brucella abortus	bacteria	na	Complete Genome	3286167	702247	703586	940895	939439	0		0.213698	0.214105	0.28632	0.285877	0.572197	0.500018	3.56038e-05	0.213909	0.213894	0.286109	0.286088
GCF_003675365.1	Brucella abortus	cellular organisms;Bacteria;Proteobacteria;Alphaproteobacteria;Rhizobiales;Brucellaceae;Brucella;Brucella abortus	bacteria	na	Complete Genome	3270584	699659	699437	932510	938978	0		0.213925	0.213857	0.28512	0.287098	0.572218	0.499045	-0.00190975	0.213482	0.214299	0.285563	0.286656
GCF_008761575.1	Brucella abortus	cellular organisms;Bacteria;Proteobacteria;Alphaproteobacteria;Rhizobiales;Brucellaceae;Brucella;Brucella abortus	bacteria	na	Complete Genome	3278466	703074	699641	932906	942845	0		0.214452	0.213405	0.284556	0.287587	0.572143	0.499008	-0.00198446	0.213504	0.214353	0.285504	0.286639
GCF_002022105.1	Elizabethkingia meningoseptica	cellular organisms;Bacteria;FCB group;Bacteroidetes/Chlorobi group;Bacteroidetes;Flavobacteriia;Flavobacteriales;Flavobacteriaceae;Elizabethkingia;Elizabethkingia meningoseptica	bacteria	na	Complete Genome	3873125	1233101	1227411	707819	704794	0		0.318374	0.316905	0.182751	0.18197	0.364722	0.501125	0.00225012	0.318354	0.316924	0.182771	0.181951
GCF_002022145.1	Elizabethkingia meningoseptica	cellular organisms;Bacteria;FCB group;Bacteroidetes/Chlorobi group;Bacteroidetes;Flavobacteriia;Flavobacteriales;Flavobacteriaceae;Elizabethkingia;Elizabethkingia meningoseptica	bacteria	na	Complete Genome	4004759	1278299	1269316	731033	726111	0		0.319195	0.316952	0.182541	0.181312	0.363853	0.501736	0.00347212	0.319178	0.316969	0.182558	0.181295
GCF_002887275.1	Elizabethkingia meningoseptica	cellular organisms;Bacteria;FCB group;Bacteroidetes/Chlorobi group;Bacteroidetes;Flavobacteriia;Flavobacteriales;Flavobacteriaceae;Elizabethkingia;Elizabethkingia meningoseptica	bacteria	na	Complete Genome	3873114	1233089	1227410	707822	704793	0		0.318371	0.316905	0.182753	0.181971	0.364723	0.501124	0.00224832	0.318352	0.316924	0.182772	0.181952
GCF_011612125.1	Elizabethkingia meningoseptica	cellular organisms;Bacteria;FCB group;Bacteroidetes/Chlorobi group;Bacteroidetes;Flavobacteriia;Flavobacteriales;Flavobacteriaceae;Elizabethkingia;Elizabethkingia meningoseptica	bacteria	na	Complete Genome	3874794	1227970	1233676	705089	708059	0		0.316912	0.318385	0.181968	0.182735	0.364703	0.49888	-0.00223909	0.316937	0.31836	0.181943	0.18276
GCF_900475375.1	Elizabethkingia meningoseptica	cellular organisms;Bacteria;FCB group;Bacteroidetes/Chlorobi group;Bacteroidetes;Flavobacteriia;Flavobacteriales;Flavobacteriaceae;Elizabethkingia;Elizabethkingia meningoseptica	bacteria	representative genome	Complete Genome	3874791	1227968	1233672	705090	708061	0		0.316912	0.318384	0.181969	0.182735	0.364704	0.498881	-0.00223883	0.316937	0.318359	0.181944	0.18276
GCF_003815995.1	Chryseobacterium balustinum	cellular organisms;Bacteria;FCB group;Bacteroidetes/Chlorobi group;Bacteroidetes;Flavobacteriia;Flavobacteriales;Flavobacteriaceae;Chryseobacterium;Chryseobacterium balustinum	bacteria	na	Complete Genome	4974086	1653220	1642817	841427	836622	0		0.332367	0.330275	0.169162	0.168196	0.337358	0.501529	0.00305745	0.332334	0.330308	0.169195	0.168163
GCF_008705155.1	Empedobacter brevis	cellular organisms;Bacteria;FCB group;Bacteroidetes/Chlorobi group;Bacteroidetes;Flavobacteriia;Flavobacteriales;Flavobacteriaceae;Empedobacter;Empedobacter brevis	bacteria	na	Complete Genome	3636346	1220706	1228700	593331	593609	0		0.335696	0.337894	0.163167	0.163243	0.32641	0.498863	-0.00227481	0.336029	0.337561	0.162834	0.163576
GCF_009834475.1	Empedobacter brevis	cellular organisms;Bacteria;FCB group;Bacteroidetes/Chlorobi group;Bacteroidetes;Flavobacteriia;Flavobacteriales;Flavobacteriaceae;Empedobacter;Empedobacter brevis	bacteria	representative genome	Complete Genome	3794924	1276401	1274174	622734	621615	0		0.336344	0.335757	0.164097	0.163802	0.327898	0.500441	0.000881704	0.336347	0.335755	0.164094	0.163805
GCF_900636535.1	Chryseobacterium gleum	cellular organisms;Bacteria;FCB group;Bacteroidetes/Chlorobi group;Bacteroidetes;Flavobacteriia;Flavobacteriales;Flavobacteriaceae;Chryseobacterium;Chryseobacterium gleum	bacteria	na	Complete Genome	5606922	1779319	1760974	1037652	1028977	0		0.317343	0.314071	0.185066	0.183519	0.368585	0.50241	0.00481904	0.317229	0.314186	0.185181	0.183405
GCF_002025665.1	Chryseobacterium indologenes	cellular organisms;Bacteria;FCB group;Bacteroidetes/Chlorobi group;Bacteroidetes;Flavobacteriia;Flavobacteriales;Flavobacteriaceae;Chryseobacterium;Chryseobacterium indologenes	bacteria	na	Complete Genome	5314748	1703858	1703937	954219	952734	0		0.320591	0.320605	0.179542	0.179262	0.358804	0.500132	0.000264547	0.320683	0.320513	0.179449	0.179355
GCF_002208925.2	Chryseobacterium indologenes	cellular organisms;Bacteria;FCB group;Bacteroidetes/Chlorobi group;Bacteroidetes;Flavobacteriia;Flavobacteriales;Flavobacteriaceae;Chryseobacterium;Chryseobacterium indologenes	bacteria	na	Complete Genome	5119391	1606306	1608007	951288	953790	0		0.313769	0.314101	0.185821	0.186309	0.37213	0.49959	-0.000820996	0.313677	0.314193	0.185912	0.186218
GCF_002591275.1	Chryseobacterium indologenes	cellular organisms;Bacteria;FCB group;Bacteroidetes/Chlorobi group;Bacteroidetes;Flavobacteriia;Flavobacteriales;Flavobacteriaceae;Chryseobacterium;Chryseobacterium indologenes	bacteria	na	Complete Genome	4888827	1527083	1538079	911807	911858	0		0.312362	0.314611	0.186508	0.186519	0.373027	0.49887	-0.00225964	0.312778	0.314195	0.186092	0.186935
GCF_003812605.1	Chryseobacterium indologenes	cellular organisms;Bacteria;FCB group;Bacteroidetes/Chlorobi group;Bacteroidetes;Flavobacteriia;Flavobacteriales;Flavobacteriaceae;Chryseobacterium;Chryseobacterium indologenes	bacteria	na	Complete Genome	4866345	1530019	1520074	907961	908291	0		0.314408	0.312365	0.18658	0.186647	0.373227	0.500988	0.00197582	0.314006	0.312767	0.186982	0.186245
GCF_003812865.1	Chryseobacterium indologenes	cellular organisms;Bacteria;FCB group;Bacteroidetes/Chlorobi group;Bacteroidetes;Flavobacteriia;Flavobacteriales;Flavobacteriaceae;Chryseobacterium;Chryseobacterium indologenes	bacteria	na	Complete Genome	4922946	1545816	1541413	917476	918241	0		0.314002	0.313108	0.186367	0.186523	0.37289	0.500369	0.000738988	0.313787	0.313323	0.186583	0.186307
GCF_003815935.1	Chryseobacterium indologenes	cellular organisms;Bacteria;FCB group;Bacteroidetes/Chlorobi group;Bacteroidetes;Flavobacteriia;Flavobacteriales;Flavobacteriaceae;Chryseobacterium;Chryseobacterium indologenes	bacteria	na	Complete Genome	5058360	1581027	1589798	940701	946834	0		0.312557	0.314291	0.18597	0.187182	0.373152	0.498527	-0.00294641	0.312501	0.314348	0.186026	0.187126
GCF_900683405.1	Chryseobacterium indologenes	cellular organisms;Bacteria;FCB group;Bacteroidetes/Chlorobi group;Bacteroidetes;Flavobacteriia;Flavobacteriales;Flavobacteriaceae;Chryseobacterium;Chryseobacterium indologenes	bacteria	na	Complete Genome	5069906	1589839	1593222	945366	941479	0		0.313584	0.314251	0.186466	0.185699	0.372166	0.50005	9.94101e-05	0.313948	0.313886	0.186101	0.186064
GCF_003815895.1	Chryseobacterium indoltheticum	cellular organisms;Bacteria;FCB group;Bacteroidetes/Chlorobi group;Bacteroidetes;Flavobacteriia;Flavobacteriales;Flavobacteriaceae;Chryseobacterium;Chryseobacterium indoltheticum	bacteria	na	Complete Genome	4191778	1380841	1373318	720705	716914	0		0.329417	0.327622	0.171933	0.171029	0.342962	0.50135	0.00269909	0.329406	0.327632	0.171944	0.171018
GCF_003815915.1	Chryseobacterium indoltheticum	cellular organisms;Bacteria;FCB group;Bacteroidetes/Chlorobi group;Bacteroidetes;Flavobacteriia;Flavobacteriales;Flavobacteriaceae;Chryseobacterium;Chryseobacterium indoltheticum	bacteria	representative genome	Complete Genome	4253895	1393400	1402406	728407	729682	0		0.327559	0.329676	0.171233	0.171533	0.342766	0.498792	-0.00241684	0.327823	0.329411	0.170969	0.171797
GCF_901482695.1	Sphingobacterium thalpophilum	cellular organisms;Bacteria;FCB group;Bacteroidetes/Chlorobi group;Bacteroidetes;Sphingobacteriia;Sphingobacteriales;Sphingobacteriaceae;Sphingobacterium;Sphingobacterium thalpophilum	bacteria	representative genome	Complete Genome	5962893	1686080	1674553	1305270	1296990	0		0.282762	0.280829	0.218899	0.21751	0.436409	0.501661	0.00332171	0.282732	0.280859	0.218929	0.21748
GCF_002886065.1	Francisella tularensis	cellular organisms;Bacteria;Proteobacteria;Gammaproteobacteria;Thiotrichales;Francisellaceae;Francisella;Francisella tularensis	bacteria	na	Complete Genome	1890738	638827	643793	307734	300384	0		0.337872	0.340498	0.162759	0.158871	0.32163	0.50063	0.00126088	0.339613	0.338757	0.161018	0.160612
GCF_003955775.1	Francisella tularensis	cellular organisms;Bacteria;Proteobacteria;Gammaproteobacteria;Thiotrichales;Francisellaceae;Francisella;Francisella tularensis	bacteria	na	Complete Genome	1892855	638942	645245	308598	300070	0		0.337555	0.340885	0.163033	0.158528	0.321561	0.500588	0.00117547	0.339618	0.338821	0.160969	0.160591
GCF_003955795.1	Francisella tularensis	cellular organisms;Bacteria;Proteobacteria;Gammaproteobacteria;Thiotrichales;Francisellaceae;Francisella;Francisella tularensis	bacteria	na	Complete Genome	1893614	645406	639266	300159	308783	0		0.340833	0.33759	0.158511	0.163065	0.321577	0.499344	-0.00131178	0.338767	0.339657	0.160577	0.160999
GCF_003955815.1	Francisella tularensis	cellular organisms;Bacteria;Proteobacteria;Gammaproteobacteria;Thiotrichales;Francisellaceae;Francisella;Francisella tularensis	bacteria	na	Complete Genome	1894185	645417	639795	300303	308670	0		0.340736	0.337768	0.158539	0.162957	0.321496	0.499275	-0.00144917	0.33876	0.339744	0.160515	0.160981
GCF_000834965.1	Francisella tularensis subsp. novicida	cellular organisms;Bacteria;Proteobacteria;Gammaproteobacteria;Thiotrichales;Francisellaceae;Francisella;Francisella tularensis;Francisella tularensis subsp. novicida	bacteria	na	Complete Genome	2047033	691956	694529	333038	327510	0		0.338029	0.339286	0.162693	0.159993	0.322686	0.500722	0.00144355	0.339146	0.338168	0.161576	0.16111
GCF_000014625.1	Pseudomonas aeruginosa UCBPP-PA14	cellular organisms;Bacteria;Proteobacteria;Gammaproteobacteria;Pseudomonadales;Pseudomonadaceae;Pseudomonas;Pseudomonas aeruginosa group;Pseudomonas aeruginosa;Pseudomonas aeruginosa UCBPP-PA14	bacteria	na	Complete Genome	6537648	1102316	1101370	2166587	2167364	11		0.168611	0.168466	0.331402	0.331521	0.662923	0.500013	2.58503e-05	0.168543	0.168534	0.33147	0.331453
GCF_001880205.1	Francisella tularensis subsp. novicida	cellular organisms;Bacteria;Proteobacteria;Gammaproteobacteria;Thiotrichales;Francisellaceae;Francisella;Francisella tularensis;Francisella tularensis subsp. novicida	bacteria	na	Complete Genome	1916455	648815	646722	307384	313534	0		0.33855	0.337457	0.160392	0.163601	0.323993	0.498942	-0.00211693	0.337288	0.338719	0.161654	0.162339
GCF_001880245.1	Francisella tularensis subsp. novicida	cellular organisms;Bacteria;Proteobacteria;Gammaproteobacteria;Thiotrichales;Francisellaceae;Francisella;Francisella tularensis;Francisella tularensis subsp. novicida	bacteria	na	Complete Genome	1925251	647678	652537	307626	317410	0		0.336412	0.338936	0.159785	0.164867	0.324652	0.496197	-0.00760576	0.335106	0.340242	0.161091	0.16356
GCF_002952075.1	Francisella tularensis subsp. novicida	cellular organisms;Bacteria;Proteobacteria;Gammaproteobacteria;Thiotrichales;Francisellaceae;Francisella;Francisella tularensis;Francisella tularensis subsp. novicida	bacteria	na	Complete Genome	2000087	674555	678409	326478	320645	0		0.337263	0.33919	0.163232	0.160316	0.323547	0.500495	0.000989457	0.338561	0.337892	0.161934	0.161614
GCF_004063735.1	Paracoccus denitrificans	cellular organisms;Bacteria;Proteobacteria;Alphaproteobacteria;Rhodobacterales;Rhodobacteraceae;Paracoccus;Paracoccus denitrificans	bacteria	representative genome	Complete Genome	5242327	871090	869393	1754140	1747704	0		0.166165	0.165841	0.334611	0.333383	0.667994	0.500776	0.00155141	0.16626	0.165745	0.334515	0.333479
GCF_002355995.1	Thermus thermophilus	cellular organisms;Bacteria;Terrabacteria group;Deinococcus-Thermus;Deinococci;Thermales;Thermaceae;Thermus;Thermus thermophilus	bacteria	na	Complete Genome	2140665	330445	333376	736219	740625	0		0.154366	0.155735	0.343921	0.345979	0.6899	0.498286	-0.00342744	0.154519	0.155582	0.343768	0.346132
GCF_007165405.1	Thermus thermophilus	cellular organisms;Bacteria;Terrabacteria group;Deinococcus-Thermus;Deinococci;Thermales;Thermaceae;Thermus;Thermus thermophilus	bacteria	na	Complete Genome	2144289	330979	329824	742856	740630	0		0.154354	0.153815	0.346435	0.345397	0.691831	0.500788	0.00157675	0.154327	0.153841	0.346461	0.34537
GCF_007165645.1	Thermus thermophilus	cellular organisms;Bacteria;Terrabacteria group;Deinococcus-Thermus;Deinococci;Thermales;Thermaceae;Thermus;Thermus thermophilus	bacteria	na	Complete Genome	2147632	331451	330658	744093	741430	0		0.154333	0.153964	0.346471	0.345231	0.691703	0.500805	0.00160921	0.154397	0.153901	0.346408	0.345295
GCF_007182855.1	Thermus thermophilus	cellular organisms;Bacteria;Terrabacteria group;Deinococcus-Thermus;Deinococci;Thermales;Thermaceae;Thermus;Thermus thermophilus	bacteria	na	Complete Genome	2169490	332623	331433	754848	750586	0		0.153319	0.15277	0.347938	0.345973	0.693911	0.501257	0.00251303	0.153429	0.15266	0.347828	0.346084
GCF_900604845.1	Thermus thermophilus	cellular organisms;Bacteria;Terrabacteria group;Deinococcus-Thermus;Deinococci;Thermales;Thermaceae;Thermus;Thermus thermophilus	bacteria	na	Complete Genome	2479642	389714	390851	846010	853067	0		0.157165	0.157624	0.341182	0.344028	0.685211	0.498348	-0.00330451	0.156875	0.157915	0.341473	0.343737
GCF_008727115.1	Comamonas testosteroni	cellular organisms;Bacteria;Proteobacteria;Betaproteobacteria;Burkholderiales;Comamonadaceae;Comamonas;Comamonas testosteroni	bacteria	na	Complete Genome	4136480	840173	837872	1229120	1229315	0		0.203113	0.202557	0.297142	0.297189	0.59433	0.500255	0.000509129	0.202938	0.202732	0.297316	0.297014
GCF_000014845.1	Escherichia coli APEC O1	cellular organisms;Bacteria;Proteobacteria;Gammaproteobacteria;Enterobacterales;Enterobacteriaceae;Escherichia;Escherichia coli;Escherichia coli APEC O1	bacteria	na	Complete Genome	5497653	1366099	1364011	1385417	1381998	1		0.248488	0.248108	0.252002	0.25138	0.503381	0.500489	0.0010017	0.248552	0.248066	0.251937	0.251444
GCF_000816985.1	Pseudomonas aeruginosa	cellular organisms;Bacteria;Proteobacteria;Gammaproteobacteria;Pseudomonadales;Pseudomonadaceae;Pseudomonas;Pseudomonas aeruginosa group;Pseudomonas aeruginosa	bacteria	na	Complete Genome	6603099	1114382	1115924	2186343	2186450	0		0.168767	0.169	0.331109	0.331125	0.662233	0.499875	-0.000249731	0.168841	0.168925	0.331034	0.331199
GCF_000829255.1	Pseudomonas aeruginosa	cellular organisms;Bacteria;Proteobacteria;Gammaproteobacteria;Pseudomonadales;Pseudomonadaceae;Pseudomonas;Pseudomonas aeruginosa group;Pseudomonas aeruginosa	bacteria	na	Complete Genome	6850954	1167696	1164278	2257002	2261978	0		0.170443	0.169944	0.329443	0.33017	0.659613	0.499886	-0.000227414	0.170155	0.170232	0.329732	0.329882
GCF_000829275.1	Pseudomonas aeruginosa	cellular organisms;Bacteria;Proteobacteria;Gammaproteobacteria;Pseudomonadales;Pseudomonadaceae;Pseudomonas;Pseudomonas aeruginosa group;Pseudomonas aeruginosa	bacteria	na	Complete Genome	6814936	1160271	1158095	2246588	2249982	0		0.170254	0.169935	0.329657	0.330155	0.659811	0.499911	-0.000178725	0.170064	0.170125	0.329847	0.329964
GCF_000829885.1	Pseudomonas aeruginosa	cellular organisms;Bacteria;Proteobacteria;Gammaproteobacteria;Pseudomonadales;Pseudomonadaceae;Pseudomonas;Pseudomonas aeruginosa group;Pseudomonas aeruginosa	bacteria	na	Complete Genome	6712339	1134819	1141390	2226570	2209560	0		0.169065	0.170044	0.331713	0.329179	0.660892	0.500778	0.0015552	0.169818	0.16929	0.33096	0.329932
GCF_000981825.1	Pseudomonas aeruginosa	cellular organisms;Bacteria;Proteobacteria;Gammaproteobacteria;Pseudomonadales;Pseudomonadaceae;Pseudomonas;Pseudomonas aeruginosa group;Pseudomonas aeruginosa	bacteria	na	Complete Genome	7497593	1289847	1289569	2456833	2461344	0		0.172035	0.171998	0.327683	0.328285	0.655967	0.499718	-0.000564581	0.171919	0.172113	0.327799	0.328169
GCF_001077475.1	Pseudomonas aeruginosa	cellular organisms;Bacteria;Proteobacteria;Gammaproteobacteria;Pseudomonadales;Pseudomonadaceae;Pseudomonas;Pseudomonas aeruginosa group;Pseudomonas aeruginosa	bacteria	na	Complete Genome	6368008	1069932	1065573	2116119	2116384	0		0.168017	0.167332	0.332305	0.332346	0.664651	0.500321	0.000642901	0.167782	0.167567	0.332539	0.332112
GCF_001293085.1	Pseudomonas aeruginosa	cellular organisms;Bacteria;Proteobacteria;Gammaproteobacteria;Pseudomonadales;Pseudomonadaceae;Pseudomonas;Pseudomonas aeruginosa group;Pseudomonas aeruginosa	bacteria	na	Complete Genome	6500439	1093429	1094375	2154728	2157907	0		0.168208	0.168354	0.331474	0.331963	0.663438	0.499683	-0.000634573	0.168174	0.168388	0.331508	0.331929
GCF_001447845.1	Pseudomonas aeruginosa	cellular organisms;Bacteria;Proteobacteria;Gammaproteobacteria;Pseudomonadales;Pseudomonadaceae;Pseudomonas;Pseudomonas aeruginosa group;Pseudomonas aeruginosa	bacteria	na	Complete Genome	6400418	1075418	1073619	2128196	2123185	0		0.168023	0.167742	0.332509	0.331726	0.664235	0.500532	0.00106399	0.168061	0.167704	0.332471	0.331764
GCF_001457615.1	Pseudomonas aeruginosa	cellular organisms;Bacteria;Proteobacteria;Gammaproteobacteria;Pseudomonadales;Pseudomonadaceae;Pseudomonas;Pseudomonas aeruginosa group;Pseudomonas aeruginosa	bacteria	na	Complete Genome	6316979	1056715	1058023	2098517	2103724	0		0.167282	0.167489	0.332203	0.333027	0.66523	0.499484	-0.00103135	0.167213	0.167558	0.332272	0.332958
GCF_001482325.1	Pseudomonas aeruginosa	cellular organisms;Bacteria;Proteobacteria;Gammaproteobacteria;Pseudomonadales;Pseudomonadaceae;Pseudomonas;Pseudomonas aeruginosa group;Pseudomonas aeruginosa	bacteria	na	Complete Genome	6431911	1080399	1084091	2135932	2131489	0		0.167975	0.168549	0.332084	0.331393	0.663476	0.500058	0.000116762	0.168281	0.168242	0.331777	0.331699
GCF_001515845.2	Pseudomonas aeruginosa	cellular organisms;Bacteria;Proteobacteria;Gammaproteobacteria;Pseudomonadales;Pseudomonadaceae;Pseudomonas;Pseudomonas aeruginosa group;Pseudomonas aeruginosa	bacteria	na	Complete Genome	6934277	1179592	1175681	2286383	2292621	0		0.17011	0.169546	0.329722	0.330621	0.660343	0.499832	-0.000335579	0.169771	0.169885	0.330061	0.330282
GCF_001515915.2	Pseudomonas aeruginosa	cellular organisms;Bacteria;Proteobacteria;Gammaproteobacteria;Pseudomonadales;Pseudomonadaceae;Pseudomonas;Pseudomonas aeruginosa group;Pseudomonas aeruginosa	bacteria	na	Complete Genome	6795741	1151321	1149171	2245327	2249922	0		0.169418	0.169102	0.330402	0.331078	0.66148	0.49982	-0.000359784	0.169199	0.169321	0.330621	0.330859
GCF_001516005.1	Pseudomonas aeruginosa	cellular organisms;Bacteria;Proteobacteria;Gammaproteobacteria;Pseudomonadales;Pseudomonadaceae;Pseudomonas;Pseudomonas aeruginosa group;Pseudomonas aeruginosa	bacteria	na	Complete Genome	6322459	1058419	1059215	2102055	2102770	0		0.167406	0.167532	0.332474	0.332587	0.665062	0.499881	-0.000238989	0.167429	0.167509	0.332451	0.33261
GCF_001516105.1	Pseudomonas aeruginosa	cellular organisms;Bacteria;Proteobacteria;Gammaproteobacteria;Pseudomonadales;Pseudomonadaceae;Pseudomonas;Pseudomonas aeruginosa group;Pseudomonas aeruginosa	bacteria	na	Complete Genome	6456866	1085623	1088641	2140509	2142093	0		0.168135	0.168602	0.331509	0.331754	0.663263	0.499644	-0.00071273	0.168248	0.168488	0.331395	0.331868
GCF_001516165.2	Pseudomonas aeruginosa	cellular organisms;Bacteria;Proteobacteria;Gammaproteobacteria;Pseudomonadales;Pseudomonadaceae;Pseudomonas;Pseudomonas aeruginosa group;Pseudomonas aeruginosa	bacteria	na	Complete Genome	6808844	1157827	1162389	2245809	2242819	0		0.170048	0.170718	0.329837	0.329398	0.659235	0.499885	-0.000230876	0.170343	0.170422	0.329541	0.329694
GCF_001516185.2	Pseudomonas aeruginosa	cellular organisms;Bacteria;Proteobacteria;Gammaproteobacteria;Pseudomonadales;Pseudomonadaceae;Pseudomonas;Pseudomonas aeruginosa group;Pseudomonas aeruginosa	bacteria	na	Complete Genome	6791731	1157023	1140714	2236720	2257274	0		0.170358	0.167956	0.32933	0.332356	0.661686	0.499687	-0.000625025	0.169051	0.169263	0.330636	0.33105
GCF_001516205.2	Pseudomonas aeruginosa	cellular organisms;Bacteria;Proteobacteria;Gammaproteobacteria;Pseudomonadales;Pseudomonadaceae;Pseudomonas;Pseudomonas aeruginosa group;Pseudomonas aeruginosa	bacteria	na	Complete Genome	6777566	1145782	1142397	2242275	2247112	0		0.169055	0.168556	0.330838	0.331551	0.662389	0.499893	-0.000214236	0.168769	0.168842	0.331124	0.331266
GCF_001516225.2	Pseudomonas aeruginosa	cellular organisms;Bacteria;Proteobacteria;Gammaproteobacteria;Pseudomonadales;Pseudomonadaceae;Pseudomonas;Pseudomonas aeruginosa group;Pseudomonas aeruginosa	bacteria	na	Complete Genome	6896700	1159362	1173194	2289868	2274276	0		0.168104	0.170109	0.332024	0.329763	0.661787	0.500128	0.000255195	0.16915	0.169064	0.330978	0.330809
GCF_001516245.2	Pseudomonas aeruginosa	cellular organisms;Bacteria;Proteobacteria;Gammaproteobacteria;Pseudomonadales;Pseudomonadaceae;Pseudomonas;Pseudomonas aeruginosa group;Pseudomonas aeruginosa	bacteria	na	Complete Genome	6517340	1100924	1101342	2155475	2159599	0		0.168922	0.168986	0.330729	0.331362	0.662091	0.499652	-0.00069691	0.168837	0.169072	0.330815	0.331276
GCF_001516265.1	Pseudomonas aeruginosa	cellular organisms;Bacteria;Proteobacteria;Gammaproteobacteria;Pseudomonadales;Pseudomonadaceae;Pseudomonas;Pseudomonas aeruginosa group;Pseudomonas aeruginosa	bacteria	na	Complete Genome	7273258	1245922	1244489	2391775	2391072	0		0.171302	0.171105	0.328845	0.328748	0.657593	0.500147	0.000293679	0.171254	0.171153	0.328893	0.3287
GCF_001516305.2	Pseudomonas aeruginosa	cellular organisms;Bacteria;Proteobacteria;Gammaproteobacteria;Pseudomonadales;Pseudomonadaceae;Pseudomonas;Pseudomonas aeruginosa group;Pseudomonas aeruginosa	bacteria	na	Complete Genome	6334378	1058153	1063030	2107284	2105911	0		0.167049	0.167819	0.332674	0.332457	0.665132	0.499723	-0.000553172	0.167342	0.167527	0.332382	0.33275
GCF_001516325.2	Pseudomonas aeruginosa	cellular organisms;Bacteria;Proteobacteria;Gammaproteobacteria;Pseudomonadales;Pseudomonadaceae;Pseudomonas;Pseudomonas aeruginosa group;Pseudomonas aeruginosa	bacteria	na	Complete Genome	6568228	1107243	1109130	2173190	2178665	0		0.168576	0.168863	0.330864	0.331698	0.662562	0.49944	-0.00112085	0.16853	0.168908	0.330909	0.331652
GCF_001516345.1	Pseudomonas aeruginosa	cellular organisms;Bacteria;Proteobacteria;Gammaproteobacteria;Pseudomonadales;Pseudomonadaceae;Pseudomonas;Pseudomonas aeruginosa group;Pseudomonas aeruginosa	bacteria	na	Complete Genome	6836415	1161495	1158045	2254962	2261913	0		0.169898	0.169394	0.329846	0.330862	0.660708	0.499744	-0.000512111	0.169559	0.169733	0.330185	0.330523
GCF_001516365.2	Pseudomonas aeruginosa	cellular organisms;Bacteria;Proteobacteria;Gammaproteobacteria;Pseudomonadales;Pseudomonadaceae;Pseudomonas;Pseudomonas aeruginosa group;Pseudomonas aeruginosa	bacteria	na	Complete Genome	6460023	1099695	1099618	2125535	2135175	0		0.170231	0.170219	0.329029	0.330521	0.65955	0.49926	-0.00148034	0.169973	0.170477	0.329287	0.330263
GCF_001516385.1	Pseudomonas aeruginosa	cellular organisms;Bacteria;Proteobacteria;Gammaproteobacteria;Pseudomonadales;Pseudomonadaceae;Pseudomonas;Pseudomonas aeruginosa group;Pseudomonas aeruginosa	bacteria	na	Complete Genome	6897231	1171517	1175851	2274183	2275680	0		0.169853	0.170482	0.329724	0.329941	0.659665	0.499577	-0.000845412	0.170024	0.170311	0.329554	0.330111
GCF_001518975.1	Pseudomonas aeruginosa	cellular organisms;Bacteria;Proteobacteria;Gammaproteobacteria;Pseudomonadales;Pseudomonadaceae;Pseudomonas;Pseudomonas aeruginosa group;Pseudomonas aeruginosa	bacteria	na	Complete Genome	6364583	1067822	1071013	2114203	2111545	0		0.167776	0.168277	0.332182	0.331765	0.663947	0.499958	-8.37447e-05	0.168012	0.16804	0.331946	0.332001
GCF_001542795.2	Pseudomonas aeruginosa	cellular organisms;Bacteria;Proteobacteria;Gammaproteobacteria;Pseudomonadales;Pseudomonadaceae;Pseudomonas;Pseudomonas aeruginosa group;Pseudomonas aeruginosa	bacteria	na	Complete Genome	6348761	1065147	1066999	2107663	2108952	0		0.167772	0.168064	0.33198	0.332183	0.664163	0.499753	-0.000494742	0.167835	0.168001	0.331917	0.332246
GCF_001542835.1	Pseudomonas aeruginosa	cellular organisms;Bacteria;Proteobacteria;Gammaproteobacteria;Pseudomonadales;Pseudomonadaceae;Pseudomonas;Pseudomonas aeruginosa group;Pseudomonas aeruginosa	bacteria	na	Complete Genome	6794354	1148977	1151162	2249413	2244802	0		0.169108	0.169429	0.331071	0.330392	0.661463	0.500179	0.000357061	0.169329	0.169208	0.33085	0.330613
GCF_001547955.1	Pseudomonas aeruginosa	cellular organisms;Bacteria;Proteobacteria;Gammaproteobacteria;Pseudomonadales;Pseudomonadaceae;Pseudomonas;Pseudomonas aeruginosa group;Pseudomonas aeruginosa	bacteria	na	Complete Genome	7090694	1208151	1208934	2335447	2338162	0		0.170385	0.170496	0.329368	0.329751	0.659119	0.499753	-0.000493323	0.170357	0.170525	0.329397	0.329722
GCF_001548135.1	Pseudomonas aeruginosa	cellular organisms;Bacteria;Proteobacteria;Gammaproteobacteria;Pseudomonadales;Pseudomonadaceae;Pseudomonas;Pseudomonas aeruginosa group;Pseudomonas aeruginosa	bacteria	na	Complete Genome	6613260	1116129	1116973	2189964	2190194	0		0.168771	0.168899	0.331147	0.331182	0.66233	0.499919	-0.000162401	0.168808	0.168863	0.331111	0.331219
GCF_001548335.1	Pseudomonas aeruginosa	cellular organisms;Bacteria;Proteobacteria;Gammaproteobacteria;Pseudomonadales;Pseudomonadaceae;Pseudomonas;Pseudomonas aeruginosa group;Pseudomonas aeruginosa	bacteria	na	Complete Genome	6897018	1172863	1173557	2274494	2276104	0		0.170054	0.170154	0.329779	0.330013	0.659792	0.499833	-0.000334057	0.170047	0.170161	0.329786	0.330006
GCF_001594325.2	Pseudomonas aeruginosa	cellular organisms;Bacteria;Proteobacteria;Gammaproteobacteria;Pseudomonadales;Pseudomonadaceae;Pseudomonas;Pseudomonas aeruginosa group;Pseudomonas aeruginosa	bacteria	na	Complete Genome	6618768	1116297	1117483	2191535	2193453	0		0.168656	0.168835	0.331109	0.331399	0.662508	0.499766	-0.000468969	0.168667	0.168825	0.331099	0.331409
GCF_001606045.1	Pseudomonas aeruginosa	cellular organisms;Bacteria;Proteobacteria;Gammaproteobacteria;Pseudomonadales;Pseudomonadaceae;Pseudomonas;Pseudomonas aeruginosa group;Pseudomonas aeruginosa	bacteria	na	Complete Genome	6370730	1068586	1071045	2114205	2116894	0		0.167734	0.16812	0.331862	0.332284	0.664147	0.499596	-0.000808071	0.167791	0.168062	0.331805	0.332342
GCF_001618925.1	Pseudomonas aeruginosa	cellular organisms;Bacteria;Proteobacteria;Gammaproteobacteria;Pseudomonadales;Pseudomonadaceae;Pseudomonas;Pseudomonas aeruginosa group;Pseudomonas aeruginosa	bacteria	na	Complete Genome	6827737	1158981	1155071	2253398	2260287	0		0.169746	0.169173	0.330036	0.331045	0.661081	0.499782	-0.000436309	0.169386	0.169534	0.330396	0.330685
GCF_001632245.1	Pseudomonas aeruginosa	cellular organisms;Bacteria;Proteobacteria;Gammaproteobacteria;Pseudomonadales;Pseudomonadaceae;Pseudomonas;Pseudomonas aeruginosa group;Pseudomonas aeruginosa	bacteria	na	Complete Genome	7021552	1193183	1192040	2315394	2320935	0		0.169932	0.169769	0.329755	0.330544	0.6603	0.499687	-0.000626357	0.169744	0.169957	0.329943	0.330357
GCF_001679685.1	Pseudomonas aeruginosa	cellular organisms;Bacteria;Proteobacteria;Gammaproteobacteria;Pseudomonadales;Pseudomonadaceae;Pseudomonas;Pseudomonas aeruginosa group;Pseudomonas aeruginosa	bacteria	na	Complete Genome	6853510	1167316	1175979	2257390	2252825	0		0.170324	0.171588	0.329377	0.328711	0.658088	0.499701	-0.000597942	0.170854	0.171058	0.328847	0.329241
GCF_001687285.1	Pseudomonas aeruginosa	cellular organisms;Bacteria;Proteobacteria;Gammaproteobacteria;Pseudomonadales;Pseudomonadaceae;Pseudomonas;Pseudomonas aeruginosa group;Pseudomonas aeruginosa	bacteria	na	Complete Genome	6833187	1159289	1156055	2255823	2262020	0		0.169656	0.169182	0.330128	0.331034	0.661162	0.499783	-0.000433619	0.169346	0.169493	0.330438	0.330724
GCF_001721745.1	Pseudomonas aeruginosa	cellular organisms;Bacteria;Proteobacteria;Gammaproteobacteria;Pseudomonadales;Pseudomonadaceae;Pseudomonas;Pseudomonas aeruginosa group;Pseudomonas aeruginosa	bacteria	na	Complete Genome	6643823	1120443	1124286	2204006	2195088	0		0.168644	0.169223	0.331738	0.330395	0.662133	0.500382	0.000763867	0.169063	0.168804	0.331319	0.330814
GCF_001721765.1	Pseudomonas aeruginosa	cellular organisms;Bacteria;Proteobacteria;Gammaproteobacteria;Pseudomonadales;Pseudomonadaceae;Pseudomonas;Pseudomonas aeruginosa group;Pseudomonas aeruginosa	bacteria	na	Complete Genome	6642996	1121565	1122769	2198904	2199758	0		0.168834	0.169015	0.331011	0.331139	0.66215	0.499845	-0.0003098	0.168873	0.168977	0.330973	0.331178
GCF_001721785.1	Pseudomonas aeruginosa	cellular organisms;Bacteria;Proteobacteria;Gammaproteobacteria;Pseudomonadales;Pseudomonadaceae;Pseudomonas;Pseudomonas aeruginosa group;Pseudomonas aeruginosa	bacteria	na	Complete Genome	6645477	1119487	1126027	2206280	2193683	0		0.168458	0.169443	0.331997	0.330102	0.662099	0.500456	0.000911447	0.169105	0.168797	0.331351	0.330748
GCF_001721805.1	Pseudomonas aeruginosa	cellular organisms;Bacteria;Proteobacteria;Gammaproteobacteria;Pseudomonadales;Pseudomonadaceae;Pseudomonas;Pseudomonas aeruginosa group;Pseudomonas aeruginosa	bacteria	na	Complete Genome	6681975	1129731	1131500	2210227	2210517	0		0.169071	0.169336	0.330775	0.330818	0.661592	0.499846	-0.000308142	0.169152	0.169256	0.330694	0.330898
GCF_001721825.1	Pseudomonas aeruginosa	cellular organisms;Bacteria;Proteobacteria;Gammaproteobacteria;Pseudomonadales;Pseudomonadaceae;Pseudomonas;Pseudomonas aeruginosa group;Pseudomonas aeruginosa	bacteria	na	Complete Genome	6681981	1128309	1132928	2214951	2205793	0		0.168858	0.16955	0.331481	0.330111	0.661592	0.50034	0.00067929	0.169319	0.169089	0.331021	0.330571
GCF_001721845.1	Pseudomonas aeruginosa	cellular organisms;Bacteria;Proteobacteria;Gammaproteobacteria;Pseudomonadales;Pseudomonadaceae;Pseudomonas;Pseudomonas aeruginosa group;Pseudomonas aeruginosa	bacteria	na	Complete Genome	6683204	1129987	1131731	2210634	2210852	0		0.169079	0.16934	0.330775	0.330807	0.661582	0.499853	-0.000293572	0.169159	0.169259	0.330694	0.330888
GCF_001722005.2	Pseudomonas aeruginosa	cellular organisms;Bacteria;Proteobacteria;Gammaproteobacteria;Pseudomonadales;Pseudomonadaceae;Pseudomonas;Pseudomonas aeruginosa group;Pseudomonas aeruginosa	bacteria	na	Complete Genome	6959251	1209210	1166305	2241860	2341876	0		0.173756	0.167591	0.322141	0.336513	0.658654	0.495897	-0.00820649	0.169273	0.172074	0.326624	0.332029
GCF_001722025.1	Pseudomonas aeruginosa	cellular organisms;Bacteria;Proteobacteria;Gammaproteobacteria;Pseudomonadales;Pseudomonadaceae;Pseudomonas;Pseudomonas aeruginosa group;Pseudomonas aeruginosa	bacteria	na	Complete Genome	6681992	1128305	1132928	2214958	2205801	0		0.168858	0.169549	0.331482	0.330111	0.661593	0.500339	0.00067854	0.169318	0.169089	0.331021	0.330572
GCF_001722045.1	Pseudomonas aeruginosa	cellular organisms;Bacteria;Proteobacteria;Gammaproteobacteria;Pseudomonadales;Pseudomonadaceae;Pseudomonas;Pseudomonas aeruginosa group;Pseudomonas aeruginosa	bacteria	na	Complete Genome	6639108	1120896	1122182	2197620	2198410	0		0.168832	0.169026	0.331011	0.33113	0.662142	0.499844	-0.000312693	0.168876	0.168982	0.330967	0.331174
GCF_001729505.1	Pseudomonas aeruginosa	cellular organisms;Bacteria;Proteobacteria;Gammaproteobacteria;Pseudomonadales;Pseudomonadaceae;Pseudomonas;Pseudomonas aeruginosa group;Pseudomonas aeruginosa	bacteria	na	Complete Genome	6276434	1049712	1050680	2087875	2088167	0		0.167247	0.167401	0.332653	0.3327	0.665353	0.4999	-0.000200751	0.16729	0.167357	0.33261	0.332743
GCF_001750705.1	Pseudomonas aeruginosa	cellular organisms;Bacteria;Proteobacteria;Gammaproteobacteria;Pseudomonadales;Pseudomonadaceae;Pseudomonas;Pseudomonas aeruginosa group;Pseudomonas aeruginosa	bacteria	na	Complete Genome	6866790	1163455	1159957	2271382	2271996	0		0.169432	0.168923	0.330778	0.330867	0.661645	0.50021	0.000419992	0.169249	0.169106	0.330961	0.330684
GCF_001792835.1	Pseudomonas aeruginosa	cellular organisms;Bacteria;Proteobacteria;Gammaproteobacteria;Pseudomonadales;Pseudomonadaceae;Pseudomonas;Pseudomonas aeruginosa group;Pseudomonas aeruginosa	bacteria	na	Complete Genome	6721480	1137187	1138316	2222543	2223434	0		0.169187	0.169355	0.330663	0.330795	0.661458	0.49985	-0.000300529	0.16922	0.169322	0.33063	0.330828
GCF_001792855.1	Pseudomonas aeruginosa	cellular organisms;Bacteria;Proteobacteria;Gammaproteobacteria;Pseudomonadales;Pseudomonadaceae;Pseudomonas;Pseudomonas aeruginosa group;Pseudomonas aeruginosa	bacteria	na	Complete Genome	6928736	1176367	1178771	2287758	2285840	0		0.169781	0.170128	0.330184	0.329907	0.660091	0.499965	-7.01427e-05	0.169942	0.169966	0.330022	0.330069
GCF_001792875.1	Pseudomonas aeruginosa	cellular organisms;Bacteria;Proteobacteria;Gammaproteobacteria;Pseudomonadales;Pseudomonadaceae;Pseudomonas;Pseudomonas aeruginosa group;Pseudomonas aeruginosa	bacteria	na	Complete Genome	7006578	1190381	1193743	2313750	2308704	0		0.169895	0.170375	0.330225	0.329505	0.659731	0.50012	0.000240346	0.170176	0.170094	0.329945	0.329786
GCF_001870265.1	Pseudomonas aeruginosa	cellular organisms;Bacteria;Proteobacteria;Gammaproteobacteria;Pseudomonadales;Pseudomonadaceae;Pseudomonas;Pseudomonas aeruginosa group;Pseudomonas aeruginosa	bacteria	na	Complete Genome	7067711	1202960	1205872	2328703	2330176	0		0.170205	0.170617	0.329485	0.329693	0.659178	0.49969	-0.000620427	0.170305	0.170517	0.329384	0.329793
GCF_001874465.1	Pseudomonas aeruginosa	cellular organisms;Bacteria;Proteobacteria;Gammaproteobacteria;Pseudomonadales;Pseudomonadaceae;Pseudomonas;Pseudomonas aeruginosa group;Pseudomonas aeruginosa	bacteria	na	Complete Genome	6723378	1137636	1136382	2222831	2226529	0		0.169206	0.16902	0.330612	0.331162	0.661774	0.499818	-0.000363508	0.169051	0.169174	0.330767	0.331008
GCF_001879525.1	Pseudomonas aeruginosa	cellular organisms;Bacteria;Proteobacteria;Gammaproteobacteria;Pseudomonadales;Pseudomonadaceae;Pseudomonas;Pseudomonas aeruginosa group;Pseudomonas aeruginosa	bacteria	na	Complete Genome	6504659	1091565	1095732	2159234	2158128	0		0.167813	0.168453	0.331952	0.331782	0.663734	0.499765	-0.000470586	0.168054	0.168212	0.331711	0.332023
GCF_001900195.1	Pseudomonas aeruginosa	cellular organisms;Bacteria;Proteobacteria;Gammaproteobacteria;Pseudomonadales;Pseudomonadaceae;Pseudomonas;Pseudomonas aeruginosa group;Pseudomonas aeruginosa	bacteria	na	Complete Genome	6213026	1035617	1041552	2068352	2067505	0		0.166685	0.16764	0.332906	0.332769	0.665675	0.499591	-0.000818925	0.167026	0.167299	0.332565	0.33311
GCF_001900225.1	Pseudomonas aeruginosa	cellular organisms;Bacteria;Proteobacteria;Gammaproteobacteria;Pseudomonadales;Pseudomonadaceae;Pseudomonas;Pseudomonas aeruginosa group;Pseudomonas aeruginosa	bacteria	na	Complete Genome	6213029	1035618	1041552	2068352	2067507	0		0.166685	0.16764	0.332906	0.33277	0.665675	0.49959	-0.000819085	0.167026	0.167299	0.332565	0.33311
GCF_001900265.1	Pseudomonas aeruginosa	cellular organisms;Bacteria;Proteobacteria;Gammaproteobacteria;Pseudomonadales;Pseudomonadaceae;Pseudomonas;Pseudomonas aeruginosa group;Pseudomonas aeruginosa	bacteria	na	Complete Genome	6213276	1044205	1033075	2060057	2075939	0		0.16806	0.166269	0.331557	0.334113	0.665671	0.499618	-0.000764814	0.167037	0.167292	0.332581	0.33309
GCF_002075065.1	Pseudomonas aeruginosa	cellular organisms;Bacteria;Proteobacteria;Gammaproteobacteria;Pseudomonadales;Pseudomonadaceae;Pseudomonas;Pseudomonas aeruginosa group;Pseudomonas aeruginosa	bacteria	na	Complete Genome	6445239	1081880	1085111	2139073	2139175	0		0.167857	0.168359	0.331884	0.3319	0.663784	0.499741	-0.000517126	0.168021	0.168195	0.33172	0.332064
GCF_002085605.1	Pseudomonas aeruginosa	cellular organisms;Bacteria;Proteobacteria;Gammaproteobacteria;Pseudomonadales;Pseudomonadaceae;Pseudomonas;Pseudomonas aeruginosa group;Pseudomonas aeruginosa	bacteria	na	Complete Genome	7380063	1271656	1262634	2416161	2429612	0		0.17231	0.171087	0.32739	0.329213	0.656603	0.4997	-0.00060013	0.171595	0.171801	0.328105	0.328499
GCF_002085755.1	Pseudomonas aeruginosa	cellular organisms;Bacteria;Proteobacteria;Gammaproteobacteria;Pseudomonadales;Pseudomonadaceae;Pseudomonas;Pseudomonas aeruginosa group;Pseudomonas aeruginosa	bacteria	na	Complete Genome	7077406	1209537	1208611	2326766	2332492	0		0.170901	0.17077	0.32876	0.329569	0.658328	0.499661	-0.000678215	0.17072	0.170952	0.328941	0.329387
GCF_002104595.1	Pseudomonas aeruginosa	cellular organisms;Bacteria;Proteobacteria;Gammaproteobacteria;Pseudomonadales;Pseudomonadaceae;Pseudomonas;Pseudomonas aeruginosa group;Pseudomonas aeruginosa	bacteria	na	Complete Genome	6985102	1189581	1185319	2302521	2307681	0		0.170303	0.169692	0.329633	0.330372	0.660005	0.499936	-0.000128559	0.169976	0.170019	0.32996	0.330045
GCF_002104615.1	Pseudomonas aeruginosa	cellular organisms;Bacteria;Proteobacteria;Gammaproteobacteria;Pseudomonadales;Pseudomonadaceae;Pseudomonas;Pseudomonas aeruginosa group;Pseudomonas aeruginosa	bacteria	na	Complete Genome	6893164	1170406	1168681	2276379	2277698	0		0.169792	0.169542	0.330237	0.330429	0.660666	0.500029	5.88989e-05	0.169677	0.169657	0.330352	0.330313
GCF_002192475.1	Pseudomonas aeruginosa	cellular organisms;Bacteria;Proteobacteria;Gammaproteobacteria;Pseudomonadales;Pseudomonadaceae;Pseudomonas;Pseudomonas aeruginosa group;Pseudomonas aeruginosa	bacteria	na	Complete Genome	7008516	1195310	1198501	2308679	2306026	0		0.170551	0.171006	0.329411	0.329032	0.658443	0.499962	-7.67638e-05	0.170766	0.170792	0.329196	0.329247
GCF_000016465.1	Haemophilus influenzae PittEE	cellular organisms;Bacteria;Proteobacteria;Gammaproteobacteria;Pasteurellales;Pasteurellaceae;Haemophilus;Haemophilus influenzae;Haemophilus influenzae PittEE	bacteria	na	Complete Genome	1813033	561364	561973	345938	343744	1		0.309627	0.309963	0.190806	0.189596	0.380403	0.500434	0.000874226	0.310067	0.30953	0.190366	0.190036
GCF_002192495.1	Pseudomonas aeruginosa	cellular organisms;Bacteria;Proteobacteria;Gammaproteobacteria;Pseudomonadales;Pseudomonadaceae;Pseudomonas;Pseudomonas aeruginosa group;Pseudomonas aeruginosa	bacteria	na	Complete Genome	7241575	1237740	1239217	2382201	2382417	0		0.170921	0.171125	0.328962	0.328992	0.657953	0.499883	-0.000233789	0.170983	0.171063	0.3289	0.329054
GCF_002205335.1	Pseudomonas aeruginosa	cellular organisms;Bacteria;Proteobacteria;Gammaproteobacteria;Pseudomonadales;Pseudomonadaceae;Pseudomonas;Pseudomonas aeruginosa group;Pseudomonas aeruginosa	bacteria	na	Complete Genome	6566724	1110360	1107423	2172819	2176122	0		0.169089	0.168642	0.330883	0.331386	0.662269	0.499972	-5.57356e-05	0.168856	0.168875	0.331116	0.331153
GCF_002205355.1	Pseudomonas aeruginosa	cellular organisms;Bacteria;Proteobacteria;Gammaproteobacteria;Pseudomonadales;Pseudomonadaceae;Pseudomonas;Pseudomonas aeruginosa group;Pseudomonas aeruginosa	bacteria	na	Complete Genome	7148302	1223949	1225165	2350514	2348674	0		0.171222	0.171392	0.328821	0.328564	0.657385	0.500044	8.72935e-05	0.171322	0.171292	0.328721	0.328664
GCF_002205375.1	Pseudomonas aeruginosa	cellular organisms;Bacteria;Proteobacteria;Gammaproteobacteria;Pseudomonadales;Pseudomonadaceae;Pseudomonas;Pseudomonas aeruginosa group;Pseudomonas aeruginosa	bacteria	na	Complete Genome	7050510	1203462	1205977	2327492	2313579	0		0.170691	0.171048	0.330117	0.328143	0.65826	0.500808	0.00161662	0.171146	0.170594	0.329662	0.328598
GCF_002208645.1	Pseudomonas aeruginosa	cellular organisms;Bacteria;Proteobacteria;Gammaproteobacteria;Pseudomonadales;Pseudomonadaceae;Pseudomonas;Pseudomonas aeruginosa group;Pseudomonas aeruginosa	bacteria	na	Complete Genome	7411863	1266521	1273550	2441393	2430399	0		0.170878	0.171826	0.32939	0.327907	0.657297	0.500267	0.000534953	0.171443	0.17126	0.328824	0.328472
GCF_002215345.1	Pseudomonas aeruginosa	cellular organisms;Bacteria;Proteobacteria;Gammaproteobacteria;Pseudomonadales;Pseudomonadaceae;Pseudomonas;Pseudomonas aeruginosa group;Pseudomonas aeruginosa	bacteria	na	Complete Genome	7214314	1237640	1236724	2367214	2372736	0		0.171553	0.171426	0.328127	0.328893	0.65702	0.499681	-0.000638453	0.17138	0.171599	0.3283	0.32872
GCF_002223805.1	Pseudomonas aeruginosa	cellular organisms;Bacteria;Proteobacteria;Gammaproteobacteria;Pseudomonadales;Pseudomonadaceae;Pseudomonas;Pseudomonas aeruginosa group;Pseudomonas aeruginosa	bacteria	na	Complete Genome	6661962	1127581	1128513	2202702	2203166	0		0.169257	0.169396	0.330639	0.330708	0.661347	0.499895	-0.000209548	0.169291	0.169362	0.330604	0.330743
GCF_000016685.1	Actinobacillus pleuropneumoniae serovar 3 str. JL03	cellular organisms;Bacteria;Proteobacteria;Gammaproteobacteria;Pasteurellales;Pasteurellaceae;Actinobacillus;Actinobacillus pleuropneumoniae;Actinobacillus pleuropneumoniae serovar 3;Actinobacillus pleuropneumoniae serovar 3 str. JL03	bacteria	na	Complete Genome	2242062	657099	660495	461145	463319	4		0.293079	0.294593	0.205679	0.206649	0.412328	0.498758	-0.00248432	0.293106	0.294566	0.205652	0.206676
GCF_002237405.1	Pseudomonas aeruginosa	cellular organisms;Bacteria;Proteobacteria;Gammaproteobacteria;Pseudomonadales;Pseudomonadaceae;Pseudomonas;Pseudomonas aeruginosa group;Pseudomonas aeruginosa	bacteria	na	Complete Genome	6952237	1190265	1172735	2283086	2306151	0		0.171206	0.168685	0.328396	0.331714	0.660109	0.499602	-0.000796147	0.16981	0.170081	0.329792	0.330317
GCF_002237425.1	Pseudomonas aeruginosa	cellular organisms;Bacteria;Proteobacteria;Gammaproteobacteria;Pseudomonadales;Pseudomonadaceae;Pseudomonas;Pseudomonas aeruginosa group;Pseudomonas aeruginosa	bacteria	na	Complete Genome	6943220	1180236	1178683	2290265	2294036	0		0.169984	0.16976	0.329856	0.330399	0.660256	0.49984	-0.000319448	0.169818	0.169926	0.330022	0.330233
GCF_002287725.2	Pseudomonas aeruginosa	cellular organisms;Bacteria;Proteobacteria;Gammaproteobacteria;Pseudomonadales;Pseudomonadaceae;Pseudomonas;Pseudomonas aeruginosa group;Pseudomonas aeruginosa	bacteria	na	Complete Genome	6930893	1180228	1182599	2285246	2282820	0		0.170285	0.170627	0.329719	0.329369	0.659088	0.500004	7.93549e-06	0.170458	0.170455	0.329546	0.329541
GCF_002411865.3	Pseudomonas aeruginosa	cellular organisms;Bacteria;Proteobacteria;Gammaproteobacteria;Pseudomonadales;Pseudomonadaceae;Pseudomonas;Pseudomonas aeruginosa group;Pseudomonas aeruginosa	bacteria	na	Complete Genome	6925889	1182548	1179881	2281611	2281849	0		0.170743	0.170358	0.329432	0.329467	0.658899	0.500175	0.000350713	0.17061	0.170491	0.329565	0.329334
GCF_002442855.1	Pseudomonas aeruginosa	cellular organisms;Bacteria;Proteobacteria;Gammaproteobacteria;Pseudomonadales;Pseudomonadaceae;Pseudomonas;Pseudomonas aeruginosa group;Pseudomonas aeruginosa	bacteria	na	Complete Genome	6334472	1058641	1063431	2107376	2105024	0		0.167124	0.16788	0.332684	0.332312	0.664996	0.499808	-0.000384878	0.167437	0.167566	0.33237	0.332626
GCF_002753655.1	Pseudomonas aeruginosa	cellular organisms;Bacteria;Proteobacteria;Gammaproteobacteria;Pseudomonadales;Pseudomonadaceae;Pseudomonas;Pseudomonas aeruginosa group;Pseudomonas aeruginosa	bacteria	na	Complete Genome	6621378	1120412	1117296	2188193	2195477	0		0.169211	0.168741	0.330474	0.331574	0.662048	0.499685	-0.000629476	0.16887	0.169082	0.330816	0.331232
GCF_002812825.1	Pseudomonas aeruginosa	cellular organisms;Bacteria;Proteobacteria;Gammaproteobacteria;Pseudomonadales;Pseudomonadaceae;Pseudomonas;Pseudomonas aeruginosa group;Pseudomonas aeruginosa	bacteria	na	Complete Genome	6526814	1111849	1106240	2151549	2157176	0		0.170351	0.169492	0.329648	0.33051	0.660157	0.499999	-2.75785e-06	0.169921	0.169922	0.330078	0.33008
GCF_002812845.1	Pseudomonas aeruginosa	cellular organisms;Bacteria;Proteobacteria;Gammaproteobacteria;Pseudomonadales;Pseudomonadaceae;Pseudomonas;Pseudomonas aeruginosa group;Pseudomonas aeruginosa	bacteria	na	Complete Genome	6638559	1133785	1126088	2183025	2195661	0		0.170788	0.169628	0.32884	0.330744	0.659584	0.499628	-0.000743987	0.170081	0.170335	0.329547	0.330037
GCF_002812865.1	Pseudomonas aeruginosa	cellular organisms;Bacteria;Proteobacteria;Gammaproteobacteria;Pseudomonadales;Pseudomonadaceae;Pseudomonas;Pseudomonas aeruginosa group;Pseudomonas aeruginosa	bacteria	na	Complete Genome	6497438	1093234	1095709	2155281	2153214	0		0.168256	0.168637	0.331712	0.331394	0.663107	0.499969	-6.2794e-05	0.168436	0.168457	0.331533	0.331574
GCF_002812885.1	Pseudomonas aeruginosa	cellular organisms;Bacteria;Proteobacteria;Gammaproteobacteria;Pseudomonadales;Pseudomonadaceae;Pseudomonas;Pseudomonas aeruginosa group;Pseudomonas aeruginosa	bacteria	na	Complete Genome	6494275	1092581	1094981	2154503	2152210	0		0.168238	0.168607	0.331754	0.331401	0.663155	0.499992	-1.64761e-05	0.16842	0.168425	0.331572	0.331583
GCF_002812905.2	Pseudomonas aeruginosa	cellular organisms;Bacteria;Proteobacteria;Gammaproteobacteria;Pseudomonadales;Pseudomonadaceae;Pseudomonas;Pseudomonas aeruginosa group;Pseudomonas aeruginosa	bacteria	na	Complete Genome	6752906	1141059	1141095	2234056	2236696	0		0.168973	0.168978	0.330829	0.33122	0.662049	0.499802	-0.000396274	0.168909	0.169043	0.330893	0.331155
GCF_002812925.1	Pseudomonas aeruginosa	cellular organisms;Bacteria;Proteobacteria;Gammaproteobacteria;Pseudomonadales;Pseudomonadaceae;Pseudomonas;Pseudomonas aeruginosa group;Pseudomonas aeruginosa	bacteria	na	Complete Genome	6752906	1141060	1141094	2234055	2236697	0		0.168973	0.168978	0.330829	0.33122	0.662049	0.499802	-0.000396274	0.168909	0.169043	0.330893	0.331155
GCF_002946935.1	Pseudomonas aeruginosa	cellular organisms;Bacteria;Proteobacteria;Gammaproteobacteria;Pseudomonadales;Pseudomonadaceae;Pseudomonas;Pseudomonas aeruginosa group;Pseudomonas aeruginosa	bacteria	na	Complete Genome	6645227	1133930	1133082	2185789	2192426	0		0.170638	0.170511	0.328926	0.329925	0.658851	0.499564	-0.000871152	0.170426	0.170723	0.329139	0.329713
GCF_002968515.1	Pseudomonas aeruginosa	cellular organisms;Bacteria;Proteobacteria;Gammaproteobacteria;Pseudomonadales;Pseudomonadaceae;Pseudomonas;Pseudomonas aeruginosa group;Pseudomonas aeruginosa	bacteria	na	Complete Genome	6463575	1084326	1084756	2145526	2148967	0		0.167759	0.167826	0.331941	0.332473	0.664415	0.499701	-0.000598895	0.167692	0.167893	0.332008	0.332406
GCF_002968585.1	Pseudomonas aeruginosa	cellular organisms;Bacteria;Proteobacteria;Gammaproteobacteria;Pseudomonadales;Pseudomonadaceae;Pseudomonas;Pseudomonas aeruginosa group;Pseudomonas aeruginosa	bacteria	na	Complete Genome	6747010	1145856	1141568	2227275	2232311	0		0.169832	0.169196	0.330113	0.330859	0.660972	0.499945	-0.000110864	0.169495	0.169533	0.330449	0.330523
GCF_002968655.1	Pseudomonas aeruginosa	cellular organisms;Bacteria;Proteobacteria;Gammaproteobacteria;Pseudomonadales;Pseudomonadaceae;Pseudomonas;Pseudomonas aeruginosa group;Pseudomonas aeruginosa	bacteria	na	Complete Genome	7282236	1249505	1247950	2391926	2392855	0		0.171583	0.171369	0.32846	0.328588	0.657048	0.500043	8.59626e-05	0.171491	0.171461	0.328552	0.328496
GCF_002968695.1	Pseudomonas aeruginosa	cellular organisms;Bacteria;Proteobacteria;Gammaproteobacteria;Pseudomonadales;Pseudomonadaceae;Pseudomonas;Pseudomonas aeruginosa group;Pseudomonas aeruginosa	bacteria	na	Complete Genome	7086054	1208761	1209122	2332788	2335383	0		0.170583	0.170634	0.329208	0.329575	0.658783	0.499791	-0.000417157	0.170537	0.17068	0.329254	0.329529
GCF_002968755.1	Pseudomonas aeruginosa	cellular organisms;Bacteria;Proteobacteria;Gammaproteobacteria;Pseudomonadales;Pseudomonadaceae;Pseudomonas;Pseudomonas aeruginosa group;Pseudomonas aeruginosa	bacteria	na	Complete Genome	7247865	1251260	1242414	2376775	2377416	0		0.172638	0.171418	0.327928	0.328016	0.655944	0.500566	0.00113206	0.172223	0.171833	0.328343	0.327601
GCF_000017065.1	Clostridium botulinum F str. Langeland	cellular organisms;Bacteria;Terrabacteria group;Firmicutes;Clostridia;Clostridiales;Clostridiaceae;Clostridium;Clostridium botulinum;Clostridium botulinum F;Clostridium botulinum F str. Langeland	bacteria	na	Complete Genome	4012918	1416723	1460562	556337	579286	10		0.353041	0.363966	0.138637	0.144356	0.282993	0.491678	-0.0166433	0.352537	0.36447	0.139141	0.143851
GCF_002968955.1	Pseudomonas aeruginosa	cellular organisms;Bacteria;Proteobacteria;Gammaproteobacteria;Pseudomonadales;Pseudomonadaceae;Pseudomonas;Pseudomonas aeruginosa group;Pseudomonas aeruginosa	bacteria	na	Complete Genome	7162784	1223382	1226500	2360623	2352279	0		0.170797	0.171232	0.329568	0.328403	0.657971	0.500365	0.000729605	0.171139	0.17089	0.329225	0.328745
GCF_002997005.1	Pseudomonas aeruginosa	cellular organisms;Bacteria;Proteobacteria;Gammaproteobacteria;Pseudomonadales;Pseudomonadaceae;Pseudomonas;Pseudomonas aeruginosa group;Pseudomonas aeruginosa	bacteria	na	Complete Genome	6822666	1157513	1154851	2252642	2257660	0		0.169657	0.169267	0.33017	0.330906	0.661076	0.499827	-0.00034532	0.169403	0.16952	0.330424	0.330652
GCF_003025345.2	Pseudomonas aeruginosa	cellular organisms;Bacteria;Proteobacteria;Gammaproteobacteria;Pseudomonadales;Pseudomonadaceae;Pseudomonas;Pseudomonas aeruginosa group;Pseudomonas aeruginosa	bacteria	na	Complete Genome	6164858	1022513	1021911	2060785	2059649	0		0.165862	0.165764	0.334279	0.334095	0.668375	0.500141	0.000281921	0.165859	0.165766	0.334281	0.334093
GCF_003028335.1	Pseudomonas aeruginosa	cellular organisms;Bacteria;Proteobacteria;Gammaproteobacteria;Pseudomonadales;Pseudomonadaceae;Pseudomonas;Pseudomonas aeruginosa group;Pseudomonas aeruginosa	bacteria	na	Complete Genome	7050928	1205944	1189695	2308440	2346849	0		0.171033	0.168729	0.327395	0.332843	0.660238	0.498429	-0.00314285	0.169347	0.170415	0.329081	0.331156
GCF_003052005.2	Pseudomonas aeruginosa	cellular organisms;Bacteria;Proteobacteria;Gammaproteobacteria;Pseudomonadales;Pseudomonadaceae;Pseudomonas;Pseudomonas aeruginosa group;Pseudomonas aeruginosa	bacteria	na	Complete Genome	6886080	1167740	1172739	2273970	2271631	0		0.16958	0.170306	0.330227	0.329887	0.660114	0.499807	-0.000386287	0.169877	0.170008	0.32993	0.330185
GCF_003060845.1	Pseudomonas aeruginosa	cellular organisms;Bacteria;Proteobacteria;Gammaproteobacteria;Pseudomonadales;Pseudomonadaceae;Pseudomonas;Pseudomonas aeruginosa group;Pseudomonas aeruginosa	bacteria	na	Complete Genome	6867314	1162055	1169883	2274992	2260384	0		0.169215	0.170355	0.331278	0.329151	0.660429	0.500494	0.000987286	0.169953	0.169618	0.330541	0.329889
GCF_003073615.1	Pseudomonas aeruginosa	cellular organisms;Bacteria;Proteobacteria;Gammaproteobacteria;Pseudomonadales;Pseudomonadaceae;Pseudomonas;Pseudomonas aeruginosa group;Pseudomonas aeruginosa	bacteria	na	Complete Genome	6853499	1164176	1162396	2261476	2265451	0		0.169866	0.169606	0.329974	0.330554	0.660528	0.49984	-0.000320274	0.169682	0.16979	0.330158	0.33037
GCF_003073695.1	Pseudomonas aeruginosa	cellular organisms;Bacteria;Proteobacteria;Gammaproteobacteria;Pseudomonadales;Pseudomonadaceae;Pseudomonas;Pseudomonas aeruginosa group;Pseudomonas aeruginosa	bacteria	na	Complete Genome	7245771	1244255	1248663	2375121	2377732	0		0.171722	0.17233	0.327794	0.328154	0.655949	0.499516	-0.000968703	0.171859	0.172192	0.327657	0.328292
GCF_003073735.1	Pseudomonas aeruginosa	cellular organisms;Bacteria;Proteobacteria;Gammaproteobacteria;Pseudomonadales;Pseudomonadaceae;Pseudomonas;Pseudomonas aeruginosa group;Pseudomonas aeruginosa	bacteria	na	Complete Genome	7125975	1219820	1218374	2343421	2344360	0		0.171179	0.170976	0.328856	0.328988	0.657844	0.500036	7.11482e-05	0.17109	0.171066	0.328945	0.328899
GCF_003073795.1	Pseudomonas aeruginosa	cellular organisms;Bacteria;Proteobacteria;Gammaproteobacteria;Pseudomonadales;Pseudomonadaceae;Pseudomonas;Pseudomonas aeruginosa group;Pseudomonas aeruginosa	bacteria	na	Complete Genome	7267567	1244466	1244506	2388251	2390344	0		0.171236	0.171241	0.328618	0.328906	0.657523	0.499853	-0.000293496	0.171188	0.171289	0.328665	0.328858
GCF_003073895.1	Pseudomonas aeruginosa	cellular organisms;Bacteria;Proteobacteria;Gammaproteobacteria;Pseudomonadales;Pseudomonadaceae;Pseudomonas;Pseudomonas aeruginosa group;Pseudomonas aeruginosa	bacteria	na	Complete Genome	7578039	1313109	1307469	2477600	2479861	0		0.173278	0.172534	0.326945	0.327243	0.654188	0.500223	0.000445894	0.172983	0.172829	0.32724	0.326948
GCF_003193645.1	Pseudomonas aeruginosa	cellular organisms;Bacteria;Proteobacteria;Gammaproteobacteria;Pseudomonadales;Pseudomonadaceae;Pseudomonas;Pseudomonas aeruginosa group;Pseudomonas aeruginosa	bacteria	na	Complete Genome	6475581	1087430	1092878	2148078	2147195	0		0.167928	0.168769	0.33172	0.331583	0.663303	0.499648	-0.000704956	0.16823	0.168467	0.331418	0.331885
GCF_003194245.1	Pseudomonas aeruginosa	cellular organisms;Bacteria;Proteobacteria;Gammaproteobacteria;Pseudomonadales;Pseudomonadaceae;Pseudomonas;Pseudomonas aeruginosa group;Pseudomonas aeruginosa	bacteria	na	Complete Genome	6859232	1163467	1165905	2263857	2266003	0		0.169621	0.169976	0.330045	0.330358	0.660403	0.499666	-0.000668296	0.169685	0.169912	0.329981	0.330422
GCF_003204335.1	Pseudomonas aeruginosa	cellular organisms;Bacteria;Proteobacteria;Gammaproteobacteria;Pseudomonadales;Pseudomonadaceae;Pseudomonas;Pseudomonas aeruginosa group;Pseudomonas aeruginosa	bacteria	na	Complete Genome	6799785	1159786	1151210	2229949	2258840	0		0.170562	0.169301	0.327944	0.332193	0.660137	0.498506	-0.00298759	0.169424	0.170439	0.329082	0.331055
GCF_003206535.1	Pseudomonas aeruginosa	cellular organisms;Bacteria;Proteobacteria;Gammaproteobacteria;Pseudomonadales;Pseudomonadaceae;Pseudomonas;Pseudomonas aeruginosa group;Pseudomonas aeruginosa	bacteria	na	Complete Genome	7042452	1201121	1201121	2319568	2320642	0		0.170554	0.170554	0.329369	0.329522	0.658891	0.499924	-0.000152504	0.170528	0.17058	0.329395	0.329496
GCF_003288335.1	Pseudomonas aeruginosa	cellular organisms;Bacteria;Proteobacteria;Gammaproteobacteria;Pseudomonadales;Pseudomonadaceae;Pseudomonas;Pseudomonas aeruginosa group;Pseudomonas aeruginosa	bacteria	na	Complete Genome	6303875	1050444	1057899	2100544	2094988	0		0.166635	0.167817	0.333215	0.332333	0.665548	0.499849	-0.000301243	0.167176	0.167276	0.332674	0.332874
GCF_003288355.1	Pseudomonas aeruginosa	cellular organisms;Bacteria;Proteobacteria;Gammaproteobacteria;Pseudomonadales;Pseudomonadaceae;Pseudomonas;Pseudomonas aeruginosa group;Pseudomonas aeruginosa	bacteria	na	Complete Genome	6540996	1115464	1116049	2157307	2152176	0		0.170534	0.170624	0.329813	0.329029	0.658842	0.500348	0.000695001	0.170698	0.17046	0.32965	0.329192
GCF_003288435.1	Pseudomonas aeruginosa	cellular organisms;Bacteria;Proteobacteria;Gammaproteobacteria;Pseudomonadales;Pseudomonadaceae;Pseudomonas;Pseudomonas aeruginosa group;Pseudomonas aeruginosa	bacteria	na	Complete Genome	6685102	1123471	1133851	2220979	2206801	0		0.168056	0.169609	0.332228	0.330107	0.662335	0.500284	0.000568129	0.168928	0.168736	0.331356	0.33098
GCF_003319235.1	Pseudomonas aeruginosa	cellular organisms;Bacteria;Proteobacteria;Gammaproteobacteria;Pseudomonadales;Pseudomonadaceae;Pseudomonas;Pseudomonas aeruginosa group;Pseudomonas aeruginosa	bacteria	na	Complete Genome	6876988	1161776	1165377	2275239	2274596	0		0.168937	0.16946	0.330848	0.330755	0.661603	0.499785	-0.00043013	0.169126	0.169271	0.330659	0.330944
GCF_003332705.2	Pseudomonas aeruginosa	cellular organisms;Bacteria;Proteobacteria;Gammaproteobacteria;Pseudomonadales;Pseudomonadaceae;Pseudomonas;Pseudomonas aeruginosa group;Pseudomonas aeruginosa	bacteria	na	Complete Genome	6810079	1156494	1153989	2247500	2252096	0		0.169821	0.169453	0.330026	0.3307	0.660726	0.499846	-0.000307045	0.169585	0.169689	0.330262	0.330464
GCF_003369735.1	Pseudomonas aeruginosa	cellular organisms;Bacteria;Proteobacteria;Gammaproteobacteria;Pseudomonadales;Pseudomonadaceae;Pseudomonas;Pseudomonas aeruginosa group;Pseudomonas aeruginosa	bacteria	na	Complete Genome	6954674	1181861	1184248	2292445	2296120	0		0.169938	0.170281	0.329627	0.330155	0.659781	0.499564	-0.000871644	0.169961	0.170258	0.329603	0.330178
GCF_003369755.1	Pseudomonas aeruginosa	cellular organisms;Bacteria;Proteobacteria;Gammaproteobacteria;Pseudomonadales;Pseudomonadaceae;Pseudomonas;Pseudomonas aeruginosa group;Pseudomonas aeruginosa	bacteria	na	Complete Genome	7106857	1218160	1215877	2335028	2337792	0		0.171406	0.171085	0.32856	0.328949	0.657509	0.499966	-6.76811e-05	0.171234	0.171257	0.328732	0.328777
GCF_003369775.1	Pseudomonas aeruginosa	cellular organisms;Bacteria;Proteobacteria;Gammaproteobacteria;Pseudomonadales;Pseudomonadaceae;Pseudomonas;Pseudomonas aeruginosa group;Pseudomonas aeruginosa	bacteria	na	Complete Genome	6831076	1145633	1166468	2277462	2241513	0		0.167709	0.170759	0.333397	0.328135	0.661532	0.501106	0.00221254	0.169608	0.16886	0.331498	0.330034
GCF_003408495.1	Pseudomonas aeruginosa	cellular organisms;Bacteria;Proteobacteria;Gammaproteobacteria;Pseudomonadales;Pseudomonadaceae;Pseudomonas;Pseudomonas aeruginosa group;Pseudomonas aeruginosa	bacteria	na	Complete Genome	6940949	1177219	1184881	2290653	2288196	0		0.169605	0.170709	0.33002	0.329666	0.659686	0.499625	-0.000749897	0.170029	0.170284	0.329596	0.330091
GCF_003411785.2	Pseudomonas aeruginosa	cellular organisms;Bacteria;Proteobacteria;Gammaproteobacteria;Pseudomonadales;Pseudomonadaceae;Pseudomonas;Pseudomonas aeruginosa group;Pseudomonas aeruginosa	bacteria	na	Complete Genome	7294576	1262891	1253619	2388049	2390017	0		0.173127	0.171856	0.327373	0.327643	0.655016	0.500501	0.00100129	0.172665	0.172319	0.327836	0.32718
GCF_003429185.1	Pseudomonas aeruginosa	cellular organisms;Bacteria;Proteobacteria;Gammaproteobacteria;Pseudomonadales;Pseudomonadaceae;Pseudomonas;Pseudomonas aeruginosa group;Pseudomonas aeruginosa	bacteria	na	Complete Genome	6546467	1103982	1102848	2170117	2169520	0		0.168638	0.168465	0.331494	0.331403	0.662898	0.500132	0.000264417	0.168596	0.168507	0.331536	0.331361
GCF_003429205.1	Pseudomonas aeruginosa	cellular organisms;Bacteria;Proteobacteria;Gammaproteobacteria;Pseudomonadales;Pseudomonadaceae;Pseudomonas;Pseudomonas aeruginosa group;Pseudomonas aeruginosa	bacteria	na	Complete Genome	6503460	1095866	1094985	2153761	2158848	0		0.168505	0.16837	0.331172	0.331954	0.663125	0.499677	-0.000646733	0.168328	0.168546	0.331348	0.331777
GCF_003433235.1	Pseudomonas aeruginosa	cellular organisms;Bacteria;Proteobacteria;Gammaproteobacteria;Pseudomonadales;Pseudomonadaceae;Pseudomonas;Pseudomonas aeruginosa group;Pseudomonas aeruginosa	bacteria	na	Complete Genome	7097241	1210863	1202940	2336799	2346639	0		0.17061	0.169494	0.329255	0.330641	0.659896	0.499865	-0.000270105	0.170006	0.170098	0.329859	0.330037
GCF_003571505.1	Pseudomonas aeruginosa	cellular organisms;Bacteria;Proteobacteria;Gammaproteobacteria;Pseudomonadales;Pseudomonadaceae;Pseudomonas;Pseudomonas aeruginosa group;Pseudomonas aeruginosa	bacteria	na	Complete Genome	6972899	1189885	1188078	2296305	2298631	0		0.170644	0.170385	0.329319	0.329652	0.658971	0.499963	-7.4431e-05	0.170502	0.170527	0.329461	0.32951
GCF_003571805.1	Pseudomonas aeruginosa	cellular organisms;Bacteria;Proteobacteria;Gammaproteobacteria;Pseudomonadales;Pseudomonadaceae;Pseudomonas;Pseudomonas aeruginosa group;Pseudomonas aeruginosa	bacteria	na	Complete Genome	7075653	1206798	1210917	2329171	2328767	0		0.170556	0.171139	0.329181	0.329124	0.658305	0.499737	-0.00052504	0.170758	0.170937	0.32898	0.329325
GCF_003626935.1	Pseudomonas aeruginosa	cellular organisms;Bacteria;Proteobacteria;Gammaproteobacteria;Pseudomonadales;Pseudomonadaceae;Pseudomonas;Pseudomonas aeruginosa group;Pseudomonas aeruginosa	bacteria	na	Complete Genome	6876113	1179183	1175050	2257600	2264280	0		0.17149	0.170889	0.328325	0.329297	0.657622	0.499815	-0.000370413	0.171126	0.171253	0.328689	0.328933
GCF_003641125.1	Pseudomonas aeruginosa	cellular organisms;Bacteria;Proteobacteria;Gammaproteobacteria;Pseudomonadales;Pseudomonadaceae;Pseudomonas;Pseudomonas aeruginosa group;Pseudomonas aeruginosa	bacteria	na	Complete Genome	7030474	1194049	1202468	2328416	2305541	0		0.169839	0.171037	0.331189	0.327935	0.659124	0.501028	0.00205619	0.170788	0.170087	0.33024	0.328885
GCF_003716765.1	Pseudomonas aeruginosa	cellular organisms;Bacteria;Proteobacteria;Gammaproteobacteria;Pseudomonadales;Pseudomonadaceae;Pseudomonas;Pseudomonas aeruginosa group;Pseudomonas aeruginosa	bacteria	na	Complete Genome	6877287	1172730	1175983	2261558	2267016	0		0.170522	0.170995	0.328844	0.329638	0.658483	0.499367	-0.00126663	0.170542	0.170975	0.328824	0.329658
GCF_003798125.1	Pseudomonas aeruginosa	cellular organisms;Bacteria;Proteobacteria;Gammaproteobacteria;Pseudomonadales;Pseudomonadaceae;Pseudomonas;Pseudomonas aeruginosa group;Pseudomonas aeruginosa	bacteria	na	Complete Genome	6706800	1135418	1134808	2215400	2221174	0		0.169294	0.169203	0.330321	0.331182	0.661504	0.499615	-0.000769965	0.169118	0.169378	0.330497	0.331007
GCF_003812165.1	Pseudomonas aeruginosa	cellular organisms;Bacteria;Proteobacteria;Gammaproteobacteria;Pseudomonadales;Pseudomonadaceae;Pseudomonas;Pseudomonas aeruginosa group;Pseudomonas aeruginosa	bacteria	na	Complete Genome	6931252	1186512	1163705	2260646	2320389	0		0.171183	0.167892	0.326153	0.334772	0.660925	0.497336	-0.00532891	0.168634	0.170441	0.328701	0.332223
GCF_003812885.1	Pseudomonas aeruginosa	cellular organisms;Bacteria;Proteobacteria;Gammaproteobacteria;Pseudomonadales;Pseudomonadaceae;Pseudomonas;Pseudomonas aeruginosa group;Pseudomonas aeruginosa	bacteria	na	Complete Genome	6999770	1193868	1193376	2305904	2306622	0		0.170558	0.170488	0.329426	0.329528	0.658954	0.499984	-3.22868e-05	0.170518	0.170529	0.329466	0.329488
GCF_003812905.1	Pseudomonas aeruginosa	cellular organisms;Bacteria;Proteobacteria;Gammaproteobacteria;Pseudomonadales;Pseudomonadaceae;Pseudomonas;Pseudomonas aeruginosa group;Pseudomonas aeruginosa	bacteria	na	Complete Genome	6865838	1169758	1165256	2264863	2265961	0		0.170374	0.169718	0.329874	0.330034	0.659908	0.500248	0.000495788	0.17013	0.169962	0.330118	0.329791
GCF_003813005.1	Pseudomonas aeruginosa	cellular organisms;Bacteria;Proteobacteria;Gammaproteobacteria;Pseudomonadales;Pseudomonadaceae;Pseudomonas;Pseudomonas aeruginosa group;Pseudomonas aeruginosa	bacteria	na	Complete Genome	7029824	1199952	1199277	2314759	2315836	0		0.170694	0.170598	0.329277	0.32943	0.658707	0.499971	-5.71849e-05	0.170637	0.170656	0.329335	0.329372
GCF_003813025.1	Pseudomonas aeruginosa	cellular organisms;Bacteria;Proteobacteria;Gammaproteobacteria;Pseudomonadales;Pseudomonadaceae;Pseudomonas;Pseudomonas aeruginosa group;Pseudomonas aeruginosa	bacteria	na	Complete Genome	7155137	1220732	1223243	2359917	2351245	0		0.170609	0.17096	0.329821	0.328609	0.658431	0.500431	0.00086106	0.170932	0.170638	0.329499	0.328932
GCF_000018105.1	Acaryochloris marina MBIC11017	cellular organisms;Bacteria;Terrabacteria group;Cyanobacteria/Melainabacteria group;Cyanobacteria;Synechococcales;Acaryochloridaceae;Acaryochloris;Acaryochloris marina;Acaryochloris marina MBIC11017	bacteria	representative genome	Complete Genome	8361599	2219899	2215436	1956828	1969435	1		0.265487	0.264954	0.234026	0.235533	0.469559	0.499513	-0.000973977	0.264962	0.265479	0.234551	0.235008
GCF_003950015.1	Pseudomonas aeruginosa	cellular organisms;Bacteria;Proteobacteria;Gammaproteobacteria;Pseudomonadales;Pseudomonadaceae;Pseudomonas;Pseudomonas aeruginosa group;Pseudomonas aeruginosa	bacteria	na	Complete Genome	7178010	1233033	1234138	2353267	2357572	0		0.171779	0.171933	0.327844	0.328444	0.656288	0.499623	-0.000753691	0.171727	0.171986	0.327896	0.328391
GCF_003950255.1	Pseudomonas aeruginosa	cellular organisms;Bacteria;Proteobacteria;Gammaproteobacteria;Pseudomonadales;Pseudomonadaceae;Pseudomonas;Pseudomonas aeruginosa group;Pseudomonas aeruginosa	bacteria	na	Complete Genome	6937609	1187059	1185238	2283771	2281541	0		0.171105	0.170842	0.329187	0.328866	0.658053	0.500292	0.000583919	0.171074	0.170874	0.329218	0.328834
GCF_003952325.1	Pseudomonas aeruginosa	cellular organisms;Bacteria;Proteobacteria;Gammaproteobacteria;Pseudomonadales;Pseudomonadaceae;Pseudomonas;Pseudomonas aeruginosa group;Pseudomonas aeruginosa	bacteria	na	Complete Genome	6744658	1147703	1149724	2226779	2220452	0		0.170165	0.170464	0.330154	0.329216	0.659371	0.500319	0.000638431	0.170423	0.170206	0.329896	0.329475
GCF_003957825.1	Pseudomonas aeruginosa	cellular organisms;Bacteria;Proteobacteria;Gammaproteobacteria;Pseudomonadales;Pseudomonadaceae;Pseudomonas;Pseudomonas aeruginosa group;Pseudomonas aeruginosa	bacteria	na	Complete Genome	6258491	1046823	1047645	2081645	2082378	0		0.167264	0.167396	0.332611	0.332728	0.66534	0.499876	-0.000248462	0.167289	0.167372	0.332587	0.332753
GCF_003991465.1	Pseudomonas aeruginosa	cellular organisms;Bacteria;Proteobacteria;Gammaproteobacteria;Pseudomonadales;Pseudomonadaceae;Pseudomonas;Pseudomonas aeruginosa group;Pseudomonas aeruginosa	bacteria	na	Complete Genome	7005215	1198848	1197428	2306229	2302710	0		0.171137	0.170934	0.329216	0.328714	0.65793	0.500353	0.000705046	0.171156	0.170915	0.329197	0.328733
GCF_004010895.1	Pseudomonas aeruginosa	cellular organisms;Bacteria;Proteobacteria;Gammaproteobacteria;Pseudomonadales;Pseudomonadaceae;Pseudomonas;Pseudomonas aeruginosa group;Pseudomonas aeruginosa	bacteria	na	Complete Genome	6824837	1160143	1162089	2247303	2255302	0		0.169988	0.170274	0.329283	0.330455	0.659738	0.499271	-0.00145718	0.169883	0.170379	0.329388	0.33035
GCF_004102665.1	Pseudomonas aeruginosa	cellular organisms;Bacteria;Proteobacteria;Gammaproteobacteria;Pseudomonadales;Pseudomonadaceae;Pseudomonas;Pseudomonas aeruginosa group;Pseudomonas aeruginosa	bacteria	na	Complete Genome	6383803	1072965	1070794	2118012	2122032	0		0.168076	0.167736	0.331779	0.332409	0.664188	0.499855	-0.000289639	0.167857	0.167955	0.331998	0.33219
GCF_004193735.1	Pseudomonas aeruginosa	cellular organisms;Bacteria;Proteobacteria;Gammaproteobacteria;Pseudomonadales;Pseudomonadaceae;Pseudomonas;Pseudomonas aeruginosa group;Pseudomonas aeruginosa	bacteria	na	Complete Genome	6902135	1178592	1181971	2273014	2268558	0		0.170758	0.171247	0.32932	0.328675	0.657995	0.500078	0.000156039	0.171029	0.170976	0.329049	0.328946
GCF_004291075.1	Pseudomonas aeruginosa	cellular organisms;Bacteria;Proteobacteria;Gammaproteobacteria;Pseudomonadales;Pseudomonadaceae;Pseudomonas;Pseudomonas aeruginosa group;Pseudomonas aeruginosa	bacteria	na	Complete Genome	6819140	1173429	1139140	2212384	2294187	0		0.172079	0.16705	0.324437	0.336433	0.660871	0.496516	-0.00696774	0.168383	0.170746	0.328133	0.332738
GCF_004355125.1	Pseudomonas aeruginosa	cellular organisms;Bacteria;Proteobacteria;Gammaproteobacteria;Pseudomonadales;Pseudomonadaceae;Pseudomonas;Pseudomonas aeruginosa group;Pseudomonas aeruginosa	bacteria	na	Complete Genome	6373139	1071170	1065069	2109108	2127792	0		0.168076	0.167118	0.330937	0.333869	0.664806	0.499013	-0.00197438	0.167266	0.167928	0.331747	0.333059
GCF_004355145.1	Pseudomonas aeruginosa	cellular organisms;Bacteria;Proteobacteria;Gammaproteobacteria;Pseudomonadales;Pseudomonadaceae;Pseudomonas;Pseudomonas aeruginosa group;Pseudomonas aeruginosa	bacteria	na	Complete Genome	6373893	1067565	1069011	2119307	2118010	0		0.16749	0.167717	0.332498	0.332295	0.664793	0.499988	-2.33766e-05	0.1676	0.167608	0.332389	0.332404
GCF_005305005.1	Pseudomonas aeruginosa	cellular organisms;Bacteria;Proteobacteria;Gammaproteobacteria;Pseudomonadales;Pseudomonadaceae;Pseudomonas;Pseudomonas aeruginosa group;Pseudomonas aeruginosa	bacteria	na	Complete Genome	6935668	1186637	1192358	2279087	2277586	0		0.171092	0.171917	0.328604	0.328387	0.656991	0.499696	-0.000608449	0.1714	0.171609	0.328296	0.328695
GCF_006364735.1	Pseudomonas aeruginosa	cellular organisms;Bacteria;Proteobacteria;Gammaproteobacteria;Pseudomonadales;Pseudomonadaceae;Pseudomonas;Pseudomonas aeruginosa group;Pseudomonas aeruginosa	bacteria	na	Complete Genome	6263676	1048536	1047750	2084085	2083305	0		0.167399	0.167274	0.332726	0.332601	0.665327	0.500125	0.000250013	0.167379	0.167295	0.332746	0.33258
GCF_000018445.1	Acinetobacter baumannii ACICU	cellular organisms;Bacteria;Proteobacteria;Gammaproteobacteria;Pseudomonadales;Moraxellaceae;Acinetobacter;Acinetobacter calcoaceticus/baumannii complex;Acinetobacter baumannii;Acinetobacter baumannii ACICU	bacteria	na	Complete Genome	3996761	1219603	1221060	779436	776591	2		0.305148	0.305513	0.195017	0.194305	0.389322	0.500165	0.000347281	0.30544	0.305238	0.194725	0.194597
GCF_006364795.1	Pseudomonas aeruginosa	cellular organisms;Bacteria;Proteobacteria;Gammaproteobacteria;Pseudomonadales;Pseudomonadaceae;Pseudomonas;Pseudomonas aeruginosa group;Pseudomonas aeruginosa	bacteria	na	Complete Genome	6792215	1149430	1148201	2246985	2247599	0		0.169228	0.169047	0.330818	0.330908	0.661726	0.500045	9.05448e-05	0.169152	0.169122	0.330893	0.330833
GCF_006971785.1	Pseudomonas aeruginosa	cellular organisms;Bacteria;Proteobacteria;Gammaproteobacteria;Pseudomonadales;Pseudomonadaceae;Pseudomonas;Pseudomonas aeruginosa group;Pseudomonas aeruginosa	bacteria	na	Complete Genome	6712466	1130977	1132280	2223932	2225277	0		0.168489	0.168683	0.331314	0.331514	0.662828	0.499803	-0.00039449	0.16852	0.168653	0.331283	0.331545
GCF_007559065.1	Pseudomonas aeruginosa	cellular organisms;Bacteria;Proteobacteria;Gammaproteobacteria;Pseudomonadales;Pseudomonadaceae;Pseudomonas;Pseudomonas aeruginosa group;Pseudomonas aeruginosa	bacteria	na	Complete Genome	6809062	1153007	1152019	2249570	2254466	0		0.169334	0.169189	0.330379	0.331098	0.661477	0.499713	-0.000573941	0.169164	0.169359	0.330549	0.330928
GCF_007559085.1	Pseudomonas aeruginosa	cellular organisms;Bacteria;Proteobacteria;Gammaproteobacteria;Pseudomonadales;Pseudomonadaceae;Pseudomonas;Pseudomonas aeruginosa group;Pseudomonas aeruginosa	bacteria	na	Complete Genome	6616247	1117022	1119139	2188916	2191170	0		0.16883	0.16915	0.33084	0.33118	0.66202	0.49967	-0.000660646	0.168878	0.169102	0.330791	0.331229
GCF_007559105.1	Pseudomonas aeruginosa	cellular organisms;Bacteria;Proteobacteria;Gammaproteobacteria;Pseudomonadales;Pseudomonadaceae;Pseudomonas;Pseudomonas aeruginosa group;Pseudomonas aeruginosa	bacteria	na	Complete Genome	6714255	1137738	1142802	2218990	2214725	0		0.169451	0.170205	0.330489	0.329854	0.660344	0.49994	-0.000119001	0.169808	0.169848	0.330132	0.330211
GCF_007559125.1	Pseudomonas aeruginosa	cellular organisms;Bacteria;Proteobacteria;Gammaproteobacteria;Pseudomonadales;Pseudomonadaceae;Pseudomonas;Pseudomonas aeruginosa group;Pseudomonas aeruginosa	bacteria	na	Complete Genome	6514208	1096467	1096231	2159634	2161876	0		0.168319	0.168283	0.331527	0.331871	0.663398	0.499846	-0.000307942	0.168249	0.168353	0.331597	0.331801
GCF_007833895.1	Pseudomonas aeruginosa	cellular organisms;Bacteria;Proteobacteria;Gammaproteobacteria;Pseudomonadales;Pseudomonadaceae;Pseudomonas;Pseudomonas aeruginosa group;Pseudomonas aeruginosa	bacteria	na	Complete Genome	6796334	1153224	1151131	2246192	2245787	0		0.169683	0.169375	0.330501	0.330441	0.660941	0.500184	0.000367551	0.169592	0.169467	0.330592	0.330349
GCF_008033725.1	Pseudomonas aeruginosa	cellular organisms;Bacteria;Proteobacteria;Gammaproteobacteria;Pseudomonadales;Pseudomonadaceae;Pseudomonas;Pseudomonas aeruginosa group;Pseudomonas aeruginosa	bacteria	na	Complete Genome	6501414	1093047	1093291	2155770	2159306	0		0.168125	0.168162	0.331585	0.332129	0.663713	0.499709	-0.000581412	0.168046	0.168241	0.331664	0.33205
GCF_008033745.1	Pseudomonas aeruginosa	cellular organisms;Bacteria;Proteobacteria;Gammaproteobacteria;Pseudomonadales;Pseudomonadaceae;Pseudomonas;Pseudomonas aeruginosa group;Pseudomonas aeruginosa	bacteria	na	Complete Genome	6481697	1089312	1089572	2150127	2152686	0		0.16806	0.1681	0.331723	0.332118	0.663841	0.499783	-0.000434917	0.168007	0.168153	0.331776	0.332065
GCF_008033765.1	Pseudomonas aeruginosa	cellular organisms;Bacteria;Proteobacteria;Gammaproteobacteria;Pseudomonadales;Pseudomonadaceae;Pseudomonas;Pseudomonas aeruginosa group;Pseudomonas aeruginosa	bacteria	na	Complete Genome	6486336	1090360	1090647	2151306	2154023	0		0.168101	0.168145	0.331667	0.332086	0.663754	0.499768	-0.000463127	0.168045	0.168201	0.331723	0.332031
GCF_008195485.1	Pseudomonas aeruginosa	cellular organisms;Bacteria;Proteobacteria;Gammaproteobacteria;Pseudomonadales;Pseudomonadaceae;Pseudomonas;Pseudomonas aeruginosa group;Pseudomonas aeruginosa	bacteria	na	Complete Genome	7012798	1193796	1186390	2310891	2321721	0		0.170231	0.169175	0.329525	0.331069	0.660594	0.499756	-0.00048825	0.16962	0.169786	0.330136	0.330458
GCF_008245185.1	Pseudomonas aeruginosa	cellular organisms;Bacteria;Proteobacteria;Gammaproteobacteria;Pseudomonadales;Pseudomonadaceae;Pseudomonas;Pseudomonas aeruginosa group;Pseudomonas aeruginosa	bacteria	na	Complete Genome	6290442	1058384	1058192	2087730	2086136	0		0.168253	0.168222	0.331889	0.331636	0.663525	0.500142	0.000283923	0.168285	0.16819	0.331857	0.331668
GCF_008705235.1	Pseudomonas aeruginosa	cellular organisms;Bacteria;Proteobacteria;Gammaproteobacteria;Pseudomonadales;Pseudomonadaceae;Pseudomonas;Pseudomonas aeruginosa group;Pseudomonas aeruginosa	bacteria	na	Complete Genome	6813135	1150340	1151804	2254593	2256398	0		0.168842	0.169056	0.330919	0.331184	0.662102	0.49976	-0.000479808	0.168868	0.16903	0.330892	0.33121
GCF_009497675.1	Pseudomonas aeruginosa	cellular organisms;Bacteria;Proteobacteria;Gammaproteobacteria;Pseudomonadales;Pseudomonadaceae;Pseudomonas;Pseudomonas aeruginosa group;Pseudomonas aeruginosa	bacteria	na	Complete Genome	6972990	1183117	1185888	2302048	2301937	0		0.169671	0.170069	0.330138	0.330122	0.66026	0.499809	-0.000381472	0.169805	0.169935	0.330004	0.330256
GCF_009648875.1	Pseudomonas aeruginosa	cellular organisms;Bacteria;Proteobacteria;Gammaproteobacteria;Pseudomonadales;Pseudomonadaceae;Pseudomonas;Pseudomonas aeruginosa group;Pseudomonas aeruginosa	bacteria	na	Complete Genome	6441924	1085821	1085513	2134122	2136468	0		0.168555	0.168508	0.331286	0.331651	0.662937	0.499842	-0.000316365	0.168478	0.168585	0.331364	0.331573
GCF_009662315.1	Pseudomonas aeruginosa	cellular organisms;Bacteria;Proteobacteria;Gammaproteobacteria;Pseudomonadales;Pseudomonadaceae;Pseudomonas;Pseudomonas aeruginosa group;Pseudomonas aeruginosa	bacteria	na	Complete Genome	7190208	1233487	1232220	2362139	2362362	0		0.171551	0.171375	0.328522	0.328553	0.657074	0.500073	0.000145197	0.171488	0.171438	0.328585	0.328489
GCF_009664165.1	Pseudomonas aeruginosa	cellular organisms;Bacteria;Proteobacteria;Gammaproteobacteria;Pseudomonadales;Pseudomonadaceae;Pseudomonas;Pseudomonas aeruginosa group;Pseudomonas aeruginosa	bacteria	na	Complete Genome	6835731	1158250	1159453	2257207	2260821	0		0.169441	0.169617	0.330207	0.330736	0.660943	0.499648	-0.00070468	0.169409	0.169648	0.330239	0.330704
GCF_009676765.1	Pseudomonas aeruginosa	cellular organisms;Bacteria;Proteobacteria;Gammaproteobacteria;Pseudomonadales;Pseudomonadaceae;Pseudomonas;Pseudomonas aeruginosa group;Pseudomonas aeruginosa	bacteria	na	Complete Genome	7344079	1255258	1258867	2414022	2415932	0		0.170921	0.171413	0.328703	0.328963	0.657666	0.499624	-0.00075149	0.171038	0.171295	0.328586	0.32908
GCF_009676785.1	Pseudomonas aeruginosa	cellular organisms;Bacteria;Proteobacteria;Gammaproteobacteria;Pseudomonadales;Pseudomonadaceae;Pseudomonas;Pseudomonas aeruginosa group;Pseudomonas aeruginosa	bacteria	na	Complete Genome	7343000	1255092	1258599	2413692	2415617	0		0.170924	0.171401	0.328707	0.328969	0.657675	0.49963	-0.000739752	0.171036	0.171289	0.328594	0.329081
GCF_009676885.1	Pseudomonas aeruginosa	cellular organisms;Bacteria;Proteobacteria;Gammaproteobacteria;Pseudomonadales;Pseudomonadaceae;Pseudomonas;Pseudomonas aeruginosa group;Pseudomonas aeruginosa	bacteria	na	Complete Genome	6737396	1137325	1134911	2231607	2233553	0		0.168808	0.16845	0.331227	0.331516	0.662743	0.500035	6.9463e-05	0.16864	0.168617	0.331394	0.331348
GCF_009720405.1	Pseudomonas aeruginosa	cellular organisms;Bacteria;Proteobacteria;Gammaproteobacteria;Pseudomonadales;Pseudomonadaceae;Pseudomonas;Pseudomonas aeruginosa group;Pseudomonas aeruginosa	bacteria	na	Complete Genome	7204903	1245230	1237285	2358587	2363801	0		0.172831	0.171728	0.327359	0.328082	0.655441	0.50019	0.000379047	0.172345	0.172214	0.327845	0.327596
GCF_009720425.1	Pseudomonas aeruginosa	cellular organisms;Bacteria;Proteobacteria;Gammaproteobacteria;Pseudomonadales;Pseudomonadaceae;Pseudomonas;Pseudomonas aeruginosa group;Pseudomonas aeruginosa	bacteria	na	Complete Genome	7013382	1206526	1203117	2299348	2304391	0		0.172032	0.171546	0.327852	0.328571	0.656422	0.499884	-0.000232983	0.171749	0.171829	0.328135	0.328288
GCF_009867055.1	Pseudomonas aeruginosa	cellular organisms;Bacteria;Proteobacteria;Gammaproteobacteria;Pseudomonadales;Pseudomonadaceae;Pseudomonas;Pseudomonas aeruginosa group;Pseudomonas aeruginosa	bacteria	na	Complete Genome	6299465	1051261	1055622	2094889	2097693	0		0.166881	0.167573	0.33255	0.332995	0.665546	0.499431	-0.0011374	0.167037	0.167417	0.332394	0.333151
GCF_009905195.1	Pseudomonas aeruginosa	cellular organisms;Bacteria;Proteobacteria;Gammaproteobacteria;Pseudomonadales;Pseudomonadaceae;Pseudomonas;Pseudomonas aeruginosa group;Pseudomonas aeruginosa	bacteria	na	Complete Genome	6335031	1062662	1063604	2102560	2106205	0		0.167744	0.167892	0.331894	0.33247	0.664364	0.499638	-0.000724069	0.167697	0.16794	0.331941	0.332422
GCF_009911735.1	Pseudomonas aeruginosa	cellular organisms;Bacteria;Proteobacteria;Gammaproteobacteria;Pseudomonadales;Pseudomonadaceae;Pseudomonas;Pseudomonas aeruginosa group;Pseudomonas aeruginosa	bacteria	na	Complete Genome	6397159	1072130	1075747	2131704	2117578	0		0.167595	0.16816	0.333227	0.331019	0.664245	0.500821	0.00164276	0.168153	0.167602	0.332668	0.331577
GCF_011106815.1	Pseudomonas aeruginosa	cellular organisms;Bacteria;Proteobacteria;Gammaproteobacteria;Pseudomonadales;Pseudomonadaceae;Pseudomonas;Pseudomonas aeruginosa group;Pseudomonas aeruginosa	bacteria	na	Complete Genome	7229900	1255160	1249640	2358064	2367036	0		0.173607	0.172843	0.326154	0.327395	0.65355	0.499761	-0.000477462	0.173142	0.173308	0.326619	0.326931
GCF_011466835.1	Pseudomonas aeruginosa	cellular organisms;Bacteria;Proteobacteria;Gammaproteobacteria;Pseudomonadales;Pseudomonadaceae;Pseudomonas;Pseudomonas aeruginosa group;Pseudomonas aeruginosa	bacteria	na	Complete Genome	7266549	1255478	1247605	2377793	2385673	0		0.172775	0.171692	0.327225	0.328309	0.655533	0.5	-9.63318e-07	0.172233	0.172233	0.327766	0.327767
GCF_012276675.1	Pseudomonas aeruginosa	cellular organisms;Bacteria;Proteobacteria;Gammaproteobacteria;Pseudomonadales;Pseudomonadaceae;Pseudomonas;Pseudomonas aeruginosa group;Pseudomonas aeruginosa	bacteria	na	Complete Genome	6375262	1080830	1061623	2095438	2137371	0		0.169535	0.166522	0.328683	0.33526	0.663943	0.498218	-0.00356472	0.16743	0.168628	0.330788	0.333155
GCF_012935295.1	Pseudomonas aeruginosa	cellular organisms;Bacteria;Proteobacteria;Gammaproteobacteria;Pseudomonadales;Pseudomonadaceae;Pseudomonas;Pseudomonas aeruginosa group;Pseudomonas aeruginosa	bacteria	na	Complete Genome	6288195	1052520	1054432	2090966	2090277	0		0.16738	0.167684	0.332522	0.332413	0.664935	0.499903	-0.000194491	0.1675	0.167565	0.332403	0.332532
GCF_012971705.1	Pseudomonas aeruginosa	cellular organisms;Bacteria;Proteobacteria;Gammaproteobacteria;Pseudomonadales;Pseudomonadaceae;Pseudomonas;Pseudomonas aeruginosa group;Pseudomonas aeruginosa	bacteria	na	Complete Genome	6814016	1158624	1162294	2246245	2246853	0		0.170035	0.170574	0.329651	0.32974	0.659391	0.499686	-0.000627824	0.170198	0.170412	0.329488	0.329902
GCF_900070375.1	Pseudomonas aeruginosa	cellular organisms;Bacteria;Proteobacteria;Gammaproteobacteria;Pseudomonadales;Pseudomonadaceae;Pseudomonas;Pseudomonas aeruginosa group;Pseudomonas aeruginosa	bacteria	na	Complete Genome	6276469	1049706	1050679	2087889	2088195	0		0.167245	0.1674	0.332653	0.332702	0.665356	0.499898	-0.000203777	0.167288	0.167356	0.33261	0.332746
GCF_900095805.1	Pseudomonas aeruginosa	cellular organisms;Bacteria;Proteobacteria;Gammaproteobacteria;Pseudomonadales;Pseudomonadaceae;Pseudomonas;Pseudomonas aeruginosa group;Pseudomonas aeruginosa	bacteria	na	Complete Genome	6541482	1103087	1102185	2167650	2168560	0		0.16863	0.168492	0.33137	0.331509	0.662879	0.499999	-1.22296e-06	0.16856	0.168561	0.331439	0.33144
GCF_900149285.1	Pseudomonas aeruginosa	cellular organisms;Bacteria;Proteobacteria;Gammaproteobacteria;Pseudomonadales;Pseudomonadaceae;Pseudomonas;Pseudomonas aeruginosa group;Pseudomonas aeruginosa	bacteria	na	Complete Genome	6288645	1051643	1054648	2091175	2091179	0		0.167229	0.167707	0.332532	0.332533	0.665064	0.499761	-0.000478481	0.167388	0.167548	0.332373	0.332691
GCF_900243355.1	Pseudomonas aeruginosa	cellular organisms;Bacteria;Proteobacteria;Gammaproteobacteria;Pseudomonadales;Pseudomonadaceae;Pseudomonas;Pseudomonas aeruginosa group;Pseudomonas aeruginosa	bacteria	na	Complete Genome	7756224	1351330	1354524	2525014	2525356	0		0.174225	0.174637	0.325547	0.325591	0.651138	0.499772	-0.000455892	0.174352	0.174511	0.32542	0.325717
GCF_900497025.1	Pseudomonas aeruginosa	cellular organisms;Bacteria;Proteobacteria;Gammaproteobacteria;Pseudomonadales;Pseudomonadaceae;Pseudomonas;Pseudomonas aeruginosa group;Pseudomonas aeruginosa	bacteria	na	Complete Genome	7231910	1245187	1241709	2370716	2374298	0		0.17218	0.171699	0.327813	0.328309	0.656122	0.499993	-1.43807e-05	0.171937	0.171942	0.328056	0.328066
GCF_900618245.1	Pseudomonas aeruginosa	cellular organisms;Bacteria;Proteobacteria;Gammaproteobacteria;Pseudomonadales;Pseudomonadaceae;Pseudomonas;Pseudomonas aeruginosa group;Pseudomonas aeruginosa	bacteria	na	Complete Genome	6493562	1086687	1093491	2163974	2149410	0		0.167348	0.168396	0.333249	0.331006	0.664255	0.500598	0.00119503	0.168073	0.167672	0.332525	0.331731
GCF_900618255.1	Pseudomonas aeruginosa	cellular organisms;Bacteria;Proteobacteria;Gammaproteobacteria;Pseudomonadales;Pseudomonadaceae;Pseudomonas;Pseudomonas aeruginosa group;Pseudomonas aeruginosa	bacteria	na	Complete Genome	6451470	1082217	1085186	2139583	2144484	0		0.167747	0.168208	0.331643	0.332402	0.664045	0.49939	-0.00121988	0.167773	0.168182	0.331618	0.332428
GCF_900618265.1	Pseudomonas aeruginosa	cellular organisms;Bacteria;Proteobacteria;Gammaproteobacteria;Pseudomonadales;Pseudomonadaceae;Pseudomonas;Pseudomonas aeruginosa group;Pseudomonas aeruginosa	bacteria	na	Complete Genome	6452809	1082717	1085323	2140298	2144471	0		0.16779	0.168194	0.331685	0.332331	0.664016	0.499475	-0.00105055	0.167815	0.168168	0.331659	0.332357
GCF_900618275.1	Pseudomonas aeruginosa	cellular organisms;Bacteria;Proteobacteria;Gammaproteobacteria;Pseudomonadales;Pseudomonadaceae;Pseudomonas;Pseudomonas aeruginosa group;Pseudomonas aeruginosa	bacteria	na	Complete Genome	6433962	1079618	1082328	2133782	2138234	0		0.1678	0.168221	0.331644	0.332336	0.663979	0.499443	-0.00111316	0.167823	0.168197	0.33162	0.332359
GCF_900618285.1	Pseudomonas aeruginosa	cellular organisms;Bacteria;Proteobacteria;Gammaproteobacteria;Pseudomonadales;Pseudomonadaceae;Pseudomonas;Pseudomonas aeruginosa group;Pseudomonas aeruginosa	bacteria	na	Complete Genome	6931425	1177009	1179985	2289630	2284801	0		0.169808	0.170237	0.330326	0.329629	0.659955	0.500134	0.000267333	0.170068	0.169977	0.330066	0.329889
GCF_900618305.1	Pseudomonas aeruginosa	cellular organisms;Bacteria;Proteobacteria;Gammaproteobacteria;Pseudomonadales;Pseudomonadaceae;Pseudomonas;Pseudomonas aeruginosa group;Pseudomonas aeruginosa	bacteria	na	Complete Genome	6941287	1171648	1189839	2315240	2264560	0		0.168794	0.171415	0.333546	0.326245	0.659791	0.50234	0.00468054	0.170901	0.169308	0.33144	0.328352
GCF_900618315.1	Pseudomonas aeruginosa	cellular organisms;Bacteria;Proteobacteria;Gammaproteobacteria;Pseudomonadales;Pseudomonadaceae;Pseudomonas;Pseudomonas aeruginosa group;Pseudomonas aeruginosa	bacteria	na	Complete Genome	6433960	1079635	1082336	2133770	2138219	0		0.167803	0.168222	0.331642	0.332333	0.663975	0.499444	-0.00111129	0.167826	0.168199	0.331619	0.332356
GCF_900618325.1	Pseudomonas aeruginosa	cellular organisms;Bacteria;Proteobacteria;Gammaproteobacteria;Pseudomonadales;Pseudomonadaceae;Pseudomonas;Pseudomonas aeruginosa group;Pseudomonas aeruginosa	bacteria	na	Complete Genome	6434133	1079653	1082356	2133844	2138280	0		0.167801	0.168221	0.331644	0.332334	0.663978	0.499445	-0.00110955	0.167824	0.168197	0.331621	0.332357
GCF_900618335.1	Pseudomonas aeruginosa	cellular organisms;Bacteria;Proteobacteria;Gammaproteobacteria;Pseudomonadales;Pseudomonadaceae;Pseudomonas;Pseudomonas aeruginosa group;Pseudomonas aeruginosa	bacteria	na	Complete Genome	6434020	1079643	1082336	2133804	2138237	0		0.167802	0.168221	0.331644	0.332333	0.663977	0.499446	-0.00110755	0.167825	0.168198	0.331621	0.332356
GCF_900636735.1	Pseudomonas aeruginosa	cellular organisms;Bacteria;Proteobacteria;Gammaproteobacteria;Pseudomonadales;Pseudomonadaceae;Pseudomonas;Pseudomonas aeruginosa group;Pseudomonas aeruginosa	bacteria	na	Complete Genome	6766292	1141744	1154491	2240832	2229225	0		0.16874	0.170624	0.331176	0.32946	0.660636	0.499916	-0.000168482	0.169653	0.169711	0.330262	0.330374
GCF_900636755.1	Pseudomonas aeruginosa	cellular organisms;Bacteria;Proteobacteria;Gammaproteobacteria;Pseudomonadales;Pseudomonadaceae;Pseudomonas;Pseudomonas aeruginosa group;Pseudomonas aeruginosa	bacteria	na	Complete Genome	6839985	1160850	1158413	2257561	2263161	0		0.169715	0.169359	0.330054	0.330872	0.660926	0.499769	-0.000462428	0.169459	0.169616	0.33031	0.330616
GCF_900636975.1	Pseudomonas aeruginosa	cellular organisms;Bacteria;Proteobacteria;Gammaproteobacteria;Pseudomonadales;Pseudomonadaceae;Pseudomonas;Pseudomonas aeruginosa group;Pseudomonas aeruginosa	bacteria	na	Complete Genome	6765311	1144203	1147872	2236192	2237044	0		0.169128	0.16967	0.330538	0.330664	0.661202	0.499666	-0.000668262	0.169286	0.169512	0.33038	0.330822
GCF_900637045.1	Pseudomonas aeruginosa	cellular organisms;Bacteria;Proteobacteria;Gammaproteobacteria;Pseudomonadales;Pseudomonadaceae;Pseudomonas;Pseudomonas aeruginosa group;Pseudomonas aeruginosa	bacteria	na	Complete Genome	6363395	1068342	1070184	2113051	2111818	0		0.167889	0.168178	0.332063	0.33187	0.663933	0.499952	-9.57036e-05	0.168017	0.168049	0.331935	0.331998
GCF_902703185.1	Pseudomonas aeruginosa	cellular organisms;Bacteria;Proteobacteria;Gammaproteobacteria;Pseudomonadales;Pseudomonadaceae;Pseudomonas;Pseudomonas aeruginosa group;Pseudomonas aeruginosa	bacteria	na	Complete Genome	6621209	1118477	1115801	2190790	2196141	0		0.168923	0.168519	0.330875	0.331683	0.662557	0.499798	-0.000404005	0.168653	0.168789	0.331145	0.331413
GCF_902703195.1	Pseudomonas aeruginosa	cellular organisms;Bacteria;Proteobacteria;Gammaproteobacteria;Pseudomonadales;Pseudomonadaceae;Pseudomonas;Pseudomonas aeruginosa group;Pseudomonas aeruginosa	bacteria	na	Complete Genome	6831274	1156527	1157658	2260329	2256760	0		0.169299	0.169464	0.33088	0.330357	0.661237	0.500178	0.000356888	0.169442	0.169321	0.330736	0.3305
GCF_902703215.1	Pseudomonas aeruginosa	cellular organisms;Bacteria;Proteobacteria;Gammaproteobacteria;Pseudomonadales;Pseudomonadaceae;Pseudomonas;Pseudomonas aeruginosa group;Pseudomonas aeruginosa	bacteria	na	Complete Genome	6479881	1089632	1093040	2147217	2149992	0		0.168156	0.168682	0.331367	0.331795	0.663162	0.499523	-0.000954184	0.168258	0.16858	0.331264	0.331897
GCF_002374815.1	Pseudoalteromonas atlantica	cellular organisms;Bacteria;Proteobacteria;Gammaproteobacteria;Alteromonadales;Pseudoalteromonadaceae;Pseudoalteromonas;Pseudoalteromonas atlantica	bacteria	representative genome	Complete Genome	3669595	1087204	1077041	754269	751081	0		0.296274	0.293504	0.205546	0.204677	0.410222	0.501819	0.00363828	0.295962	0.293816	0.205857	0.204365
GCF_000755805.1	Burkholderia cepacia	cellular organisms;Bacteria;Proteobacteria;Betaproteobacteria;Burkholderiales;Burkholderiaceae;Burkholderia;Burkholderia cepacia complex;Burkholderia cepacia	bacteria	na	Complete Genome	8147114	1341074	1343314	2726337	2736387	0		0.164607	0.164882	0.334638	0.335872	0.67051	0.499246	-0.00150851	0.164496	0.164993	0.334749	0.335761
GCF_001718395.1	Burkholderia cepacia	cellular organisms;Bacteria;Proteobacteria;Betaproteobacteria;Burkholderiales;Burkholderiaceae;Burkholderia;Burkholderia cepacia complex;Burkholderia cepacia	bacteria	na	Complete Genome	7337382	1220024	1215324	2451167	2450867	0		0.166275	0.165635	0.334066	0.334025	0.66809	0.500341	0.000681442	0.166068	0.165842	0.334273	0.333818
GCF_000019705.1	Borrelia recurrentis A1	cellular organisms;Bacteria;Spirochaetes;Spirochaetia;Spirochaetales;Borreliaceae;Borrelia;Borrelia recurrentis;Borrelia recurrentis A1	bacteria	representative genome	Complete Genome	1242163	453390	446858	170244	171668	3		0.365001	0.359743	0.137055	0.138201	0.275256	0.502056	0.00411219	0.363862	0.360882	0.138194	0.137062
GCF_002209085.2	Burkholderia cepacia	cellular organisms;Bacteria;Proteobacteria;Betaproteobacteria;Burkholderiales;Burkholderiaceae;Burkholderia;Burkholderia cepacia complex;Burkholderia cepacia	bacteria	na	Complete Genome	8569854	1432105	1430088	2856130	2851531	0		0.16711	0.166874	0.333276	0.33274	0.666016	0.500386	0.000772008	0.167121	0.166863	0.333265	0.332751
GCF_002407525.2	Burkholderia cepacia	cellular organisms;Bacteria;Proteobacteria;Betaproteobacteria;Burkholderiales;Burkholderiaceae;Burkholderia;Burkholderia cepacia complex;Burkholderia cepacia	bacteria	na	Complete Genome	8569824	1430088	1432105	2851516	2856115	0		0.166875	0.16711	0.332739	0.333276	0.666015	0.499614	-0.000772011	0.166864	0.167121	0.33275	0.333265
GCF_009586235.1	Burkholderia cepacia	cellular organisms;Bacteria;Proteobacteria;Betaproteobacteria;Burkholderiales;Burkholderiaceae;Burkholderia;Burkholderia cepacia complex;Burkholderia cepacia	bacteria	representative genome	Complete Genome	8366868	1391814	1390093	2795357	2789604	0		0.166348	0.166143	0.334098	0.333411	0.667509	0.500447	0.000893285	0.166394	0.166097	0.334053	0.333456
GCF_004102925.1	Brevundimonas diminuta	cellular organisms;Bacteria;Proteobacteria;Alphaproteobacteria;Caulobacterales;Caulobacteraceae;Brevundimonas;Brevundimonas diminuta	bacteria	na	Complete Genome	3551819	576901	580073	1194343	1200502	0		0.162424	0.163317	0.336262	0.337996	0.674259	0.498686	-0.0026271	0.162443	0.163299	0.336244	0.338015
GCF_000019825.1	Streptococcus pneumoniae G54	cellular organisms;Bacteria;Terrabacteria group;Firmicutes;Bacilli;Lactobacillales;Streptococcaceae;Streptococcus;Streptococcus pneumoniae;Streptococcus pneumoniae G54	bacteria	na	Complete Genome	2078953	628763	625280	411690	412354	866		0.302568	0.300892	0.19811	0.19843	0.39654	0.500678	0.00135654	0.302139	0.301321	0.198539	0.198001
GCF_000730425.1	Pseudomonas fluorescens	cellular organisms;Bacteria;Proteobacteria;Gammaproteobacteria;Pseudomonadales;Pseudomonadaceae;Pseudomonas;Pseudomonas fluorescens group;Pseudomonas fluorescens	bacteria	na	Complete Genome	6064456	1210181	1207486	1820406	1826383	0		0.199553	0.199109	0.300176	0.301162	0.601338	0.499729	-0.000541186	0.199223	0.199439	0.300506	0.300832
GCF_001307155.1	Pseudomonas fluorescens	cellular organisms;Bacteria;Proteobacteria;Gammaproteobacteria;Pseudomonadales;Pseudomonadaceae;Pseudomonas;Pseudomonas fluorescens group;Pseudomonas fluorescens	bacteria	na	Complete Genome	6391871	1314647	1318701	1879942	1878581	0		0.205675	0.206309	0.294115	0.293902	0.588016	0.499789	-0.000421316	0.205905	0.206079	0.293884	0.294132
GCF_001307275.1	Pseudomonas fluorescens	cellular organisms;Bacteria;Proteobacteria;Gammaproteobacteria;Pseudomonadales;Pseudomonadaceae;Pseudomonas;Pseudomonas fluorescens group;Pseudomonas fluorescens	bacteria	na	Complete Genome	7119102	1376260	1379695	2179899	2183248	0		0.193319	0.193802	0.306204	0.306675	0.612879	0.499524	-0.000952929	0.193376	0.193745	0.306147	0.306731
GCF_001708445.1	Pseudomonas fluorescens	cellular organisms;Bacteria;Proteobacteria;Gammaproteobacteria;Pseudomonadales;Pseudomonadaceae;Pseudomonas;Pseudomonas fluorescens group;Pseudomonas fluorescens	bacteria	na	Complete Genome	6641144	1297382	1308224	2029696	2005842	0		0.195355	0.196988	0.305624	0.302033	0.607657	0.50098	0.0019593	0.196556	0.195787	0.304424	0.303233
GCF_001708465.1	Pseudomonas fluorescens	cellular organisms;Bacteria;Proteobacteria;Gammaproteobacteria;Pseudomonadales;Pseudomonadaceae;Pseudomonas;Pseudomonas fluorescens group;Pseudomonas fluorescens	bacteria	na	Complete Genome	6606606	1289762	1301627	2012734	2002483	0		0.195223	0.197019	0.304655	0.303103	0.607758	0.499878	-0.000244301	0.196073	0.196169	0.303805	0.303953
GCF_001747385.1	Pseudomonas fluorescens	cellular organisms;Bacteria;Proteobacteria;Gammaproteobacteria;Pseudomonadales;Pseudomonadaceae;Pseudomonas;Pseudomonas fluorescens group;Pseudomonas fluorescens	bacteria	na	Complete Genome	5841722	1155862	1165514	1757682	1762664	0		0.197863	0.199515	0.300884	0.301737	0.602621	0.498747	-0.00250508	0.198192	0.199187	0.300556	0.302065
GCF_002865505.1	Pseudomonas fluorescens	cellular organisms;Bacteria;Proteobacteria;Gammaproteobacteria;Pseudomonadales;Pseudomonadaceae;Pseudomonas;Pseudomonas fluorescens group;Pseudomonas fluorescens	bacteria	na	Complete Genome	6610571	1297603	1294118	2007579	2011271	0		0.196292	0.195765	0.303692	0.304251	0.607943	0.499984	-3.13135e-05	0.196022	0.196035	0.303962	0.303981
GCF_003055645.1	Pseudomonas fluorescens	cellular organisms;Bacteria;Proteobacteria;Gammaproteobacteria;Pseudomonadales;Pseudomonadaceae;Pseudomonas;Pseudomonas fluorescens group;Pseudomonas fluorescens	bacteria	na	Complete Genome	6207556	1225864	1222349	1878919	1880424	0		0.197479	0.196913	0.302683	0.302925	0.605608	0.500162	0.000323799	0.19726	0.197132	0.302902	0.302706
GCF_003410335.1	Pseudomonas fluorescens	cellular organisms;Bacteria;Proteobacteria;Gammaproteobacteria;Pseudomonadales;Pseudomonadaceae;Pseudomonas;Pseudomonas fluorescens group;Pseudomonas fluorescens	bacteria	na	Complete Genome	6610362	1292276	1291461	2012357	2014268	0		0.195492	0.195369	0.304425	0.304714	0.609138	0.499917	-0.0001658	0.195398	0.195463	0.304519	0.30462
GCF_003612935.1	Pseudomonas fluorescens	cellular organisms;Bacteria;Proteobacteria;Gammaproteobacteria;Pseudomonadales;Pseudomonadaceae;Pseudomonas;Pseudomonas fluorescens group;Pseudomonas fluorescens	bacteria	na	Complete Genome	6791087	1296839	1305899	2093865	2094484	0		0.190962	0.192296	0.308325	0.308417	0.616742	0.499287	-0.00142525	0.191356	0.191902	0.307932	0.308811
GCF_003626995.1	Pseudomonas fluorescens	cellular organisms;Bacteria;Proteobacteria;Gammaproteobacteria;Pseudomonadales;Pseudomonadaceae;Pseudomonas;Pseudomonas fluorescens group;Pseudomonas fluorescens	bacteria	na	Complete Genome	6030573	1186356	1185210	1826767	1832238	0		0.196724	0.196534	0.302918	0.303825	0.606743	0.499641	-0.000717179	0.196488	0.19677	0.303154	0.303589
GCF_004683905.1	Pseudomonas fluorescens	cellular organisms;Bacteria;Proteobacteria;Gammaproteobacteria;Pseudomonadales;Pseudomonadaceae;Pseudomonas;Pseudomonas fluorescens group;Pseudomonas fluorescens	bacteria	na	Complete Genome	6140320	1222612	1214022	1849421	1854265	0		0.199112	0.197713	0.301193	0.301982	0.603175	0.500305	0.000610066	0.198534	0.198292	0.301771	0.301403
GCF_010448615.1	Pseudomonas fluorescens	cellular organisms;Bacteria;Proteobacteria;Gammaproteobacteria;Pseudomonadales;Pseudomonadaceae;Pseudomonas;Pseudomonas fluorescens group;Pseudomonas fluorescens	bacteria	representative genome	Complete Genome	6418441	1268551	1262979	1941672	1945239	0		0.197642	0.196773	0.302515	0.30307	0.605585	0.500156	0.000312381	0.197269	0.197146	0.302887	0.302698
GCF_010668965.1	Pseudomonas fluorescens	cellular organisms;Bacteria;Proteobacteria;Gammaproteobacteria;Pseudomonadales;Pseudomonadaceae;Pseudomonas;Pseudomonas fluorescens group;Pseudomonas fluorescens	bacteria	na	Complete Genome	6847892	1341565	1344347	2078343	2083637	0		0.195909	0.196315	0.303501	0.304274	0.607775	0.49941	-0.00117934	0.195881	0.196344	0.303529	0.304246
GCF_012974785.1	Pseudomonas fluorescens	cellular organisms;Bacteria;Proteobacteria;Gammaproteobacteria;Pseudomonadales;Pseudomonadaceae;Pseudomonas;Pseudomonas fluorescens group;Pseudomonas fluorescens	bacteria	na	Complete Genome	6336169	1256352	1251258	1911720	1916839	0		0.198283	0.197479	0.301715	0.302523	0.604239	0.499998	-3.9456e-06	0.19788	0.197881	0.302118	0.302121
GCF_900636635.1	Pseudomonas fluorescens	cellular organisms;Bacteria;Proteobacteria;Gammaproteobacteria;Pseudomonadales;Pseudomonadaceae;Pseudomonas;Pseudomonas fluorescens group;Pseudomonas fluorescens	bacteria	na	Complete Genome	6866429	1171376	1169842	2261827	2263384	0		0.170595	0.170371	0.329404	0.32963	0.659034	0.499998	-3.34963e-06	0.170482	0.170484	0.329516	0.329518
GCF_900636825.1	Pseudomonas fluorescens	cellular organisms;Bacteria;Proteobacteria;Gammaproteobacteria;Pseudomonadales;Pseudomonadaceae;Pseudomonas;Pseudomonas fluorescens group;Pseudomonas fluorescens	bacteria	na	Complete Genome	6033966	1239319	1236773	1776144	1781730	0		0.20539	0.204969	0.294358	0.295283	0.589641	0.499748	-0.000503815	0.205076	0.205283	0.294672	0.294969
GCF_001543265.1	Pseudomonas fragi	cellular organisms;Bacteria;Proteobacteria;Gammaproteobacteria;Pseudomonadales;Pseudomonadaceae;Pseudomonas;Pseudomonas chlororaphis group;Pseudomonas fragi	bacteria	na	Complete Genome	5101809	1055364	1055101	1494902	1496442	0		0.206861	0.206809	0.293014	0.293316	0.58633	0.499875	-0.000250303	0.206783	0.206887	0.293092	0.293238
GCF_002128325.1	Pseudomonas fragi	cellular organisms;Bacteria;Proteobacteria;Gammaproteobacteria;Pseudomonadales;Pseudomonadaceae;Pseudomonas;Pseudomonas chlororaphis group;Pseudomonas fragi	bacteria	na	Complete Genome	5152134	1050986	1048704	1523675	1528769	0		0.20399	0.203548	0.295737	0.296725	0.592462	0.499727	-0.000545793	0.203658	0.20388	0.296069	0.296393
GCF_003574215.1	Hydrogenophilus thermoluteolus	cellular organisms;Bacteria;Proteobacteria;Hydrogenophilalia;Hydrogenophilales;Hydrogenophilaceae;Hydrogenophilus;Hydrogenophilus thermoluteolus	bacteria	representative genome	Complete Genome	2288780	439510	438604	706187	704479	0		0.192028	0.191632	0.308543	0.307797	0.61634	0.500571	0.00114209	0.192049	0.191611	0.308522	0.307818
GCF_002155165.1	Pseudomonas mendocina	cellular organisms;Bacteria;Proteobacteria;Gammaproteobacteria;Pseudomonadales;Pseudomonadaceae;Pseudomonas;Pseudomonas aeruginosa group;Pseudomonas mendocina	bacteria	na	Complete Genome	5238364	928755	926346	1685846	1697417	0		0.177299	0.176839	0.321827	0.324036	0.645863	0.499125	-0.00174902	0.176759	0.177378	0.322366	0.323496
GCF_002442555.1	Pseudomonas mendocina	cellular organisms;Bacteria;Proteobacteria;Gammaproteobacteria;Pseudomonadales;Pseudomonadaceae;Pseudomonas;Pseudomonas aeruginosa group;Pseudomonas mendocina	bacteria	na	Complete Genome	5157724	912814	916921	1669489	1658500	0		0.17698	0.177776	0.323687	0.321557	0.645244	0.500667	0.00133431	0.177615	0.177141	0.323052	0.322191
GCF_003008615.1	Pseudomonas mendocina	cellular organisms;Bacteria;Proteobacteria;Gammaproteobacteria;Pseudomonadales;Pseudomonadaceae;Pseudomonas;Pseudomonas aeruginosa group;Pseudomonas mendocina	bacteria	na	Complete Genome	5773548	1082504	1086417	1804695	1799932	0		0.187494	0.188171	0.31258	0.311755	0.624335	0.500074	0.000147223	0.18786	0.187805	0.312213	0.312121
GCF_900636545.1	Pseudomonas mendocina	cellular organisms;Bacteria;Proteobacteria;Gammaproteobacteria;Pseudomonadales;Pseudomonadaceae;Pseudomonas;Pseudomonas aeruginosa group;Pseudomonas mendocina	bacteria	na	Complete Genome	5192837	966663	966975	1630501	1628698	0		0.186153	0.186213	0.31399	0.313643	0.627634	0.500144	0.000287126	0.186237	0.18613	0.313907	0.313727
GCF_000953455.1	Pseudomonas oleovorans	cellular organisms;Bacteria;Proteobacteria;Gammaproteobacteria;Pseudomonadales;Pseudomonadaceae;Pseudomonas;Pseudomonas aeruginosa group;Pseudomonas oleovorans/pseudoalcaligenes group;Pseudomonas oleovorans	bacteria	na	Complete Genome	4696984	885107	883887	1461110	1466880	0		0.188442	0.188182	0.311074	0.312303	0.623377	0.499516	-0.000968707	0.188129	0.188494	0.311386	0.31199
GCF_900626055.1	Pseudomonas oleovorans	cellular organisms;Bacteria;Proteobacteria;Gammaproteobacteria;Pseudomonadales;Pseudomonadaceae;Pseudomonas;Pseudomonas aeruginosa group;Pseudomonas oleovorans/pseudoalcaligenes group;Pseudomonas oleovorans	bacteria	na	Complete Genome	5626754	999279	998600	1809706	1819169	0		0.177594	0.177474	0.321625	0.323307	0.644932	0.499219	-0.00156111	0.177257	0.177811	0.321963	0.32297
GCF_000691565.1	Pseudomonas putida	cellular organisms;Bacteria;Proteobacteria;Gammaproteobacteria;Pseudomonadales;Pseudomonadaceae;Pseudomonas;Pseudomonas putida group;Pseudomonas putida	bacteria	na	Complete Genome	6484062	1216533	1217334	2024861	2025334	0		0.187619	0.187742	0.312283	0.312356	0.624639	0.499902	-0.000196482	0.187644	0.187718	0.312258	0.312381
GCF_001515585.1	Pseudomonas putida	cellular organisms;Bacteria;Proteobacteria;Gammaproteobacteria;Pseudomonadales;Pseudomonadaceae;Pseudomonas;Pseudomonas putida group;Pseudomonas putida	bacteria	na	Complete Genome	5715815	1012525	1020081	1843859	1839350	0		0.177144	0.178466	0.322589	0.3218	0.644389	0.499733	-0.000533082	0.177711	0.1779	0.322023	0.322366
GCF_001630725.2	Pseudomonas putida	cellular organisms;Bacteria;Proteobacteria;Gammaproteobacteria;Pseudomonadales;Pseudomonadaceae;Pseudomonas;Pseudomonas putida group;Pseudomonas putida	bacteria	na	Complete Genome	6656695	1267007	1269693	2061841	2058154	0		0.190336	0.190739	0.309739	0.309186	0.618925	0.500075	0.000150375	0.190566	0.190509	0.309509	0.309416
GCF_001636055.1	Pseudomonas putida	cellular organisms;Bacteria;Proteobacteria;Gammaproteobacteria;Pseudomonadales;Pseudomonadaceae;Pseudomonas;Pseudomonas putida group;Pseudomonas putida	bacteria	na	Complete Genome	5808624	1069126	1069055	1835231	1835212	0		0.184058	0.184046	0.315949	0.315946	0.631895	0.500008	1.54942e-05	0.184055	0.184049	0.315953	0.315943
GCF_001886975.1	Pseudomonas putida	cellular organisms;Bacteria;Proteobacteria;Gammaproteobacteria;Pseudomonadales;Pseudomonadaceae;Pseudomonas;Pseudomonas putida group;Pseudomonas putida	bacteria	na	Complete Genome	6031212	1145745	1145323	1868634	1871510	0		0.189969	0.189899	0.309827	0.310304	0.620131	0.499797	-0.000406883	0.189857	0.190012	0.30994	0.310192
GCF_002025705.1	Pseudomonas putida	cellular organisms;Bacteria;Proteobacteria;Gammaproteobacteria;Pseudomonadales;Pseudomonadaceae;Pseudomonas;Pseudomonas putida group;Pseudomonas putida	bacteria	na	Complete Genome	6137024	1145020	1154266	1923493	1914245	0		0.186576	0.188082	0.313424	0.311917	0.625342	0.5	3.25891e-07	0.187329	0.187329	0.312671	0.312671
GCF_002356095.1	Pseudomonas putida	cellular organisms;Bacteria;Proteobacteria;Gammaproteobacteria;Pseudomonadales;Pseudomonadaceae;Pseudomonas;Pseudomonas putida group;Pseudomonas putida	bacteria	na	Complete Genome	7467685	1440073	1445182	2287223	2295207	0		0.192841	0.193525	0.306283	0.307352	0.613635	0.499123	-0.00175329	0.192844	0.193521	0.306279	0.307355
GCF_002736045.1	Pseudomonas putida	cellular organisms;Bacteria;Proteobacteria;Gammaproteobacteria;Pseudomonadales;Pseudomonadaceae;Pseudomonas;Pseudomonas putida group;Pseudomonas putida	bacteria	na	Complete Genome	6180967	1166497	1165379	1923028	1926063	0		0.188724	0.188543	0.311121	0.311612	0.622733	0.499845	-0.000310146	0.188575	0.188692	0.31127	0.311463
GCF_002736125.1	Pseudomonas putida	cellular organisms;Bacteria;Proteobacteria;Gammaproteobacteria;Pseudomonadales;Pseudomonadaceae;Pseudomonas;Pseudomonas putida group;Pseudomonas putida	bacteria	na	Complete Genome	6093023	1151113	1150329	1895559	1896022	0		0.188923	0.188794	0.311103	0.311179	0.622282	0.500026	5.26832e-05	0.188869	0.188849	0.311158	0.311125
GCF_002741075.1	Pseudomonas putida	cellular organisms;Bacteria;Proteobacteria;Gammaproteobacteria;Pseudomonadales;Pseudomonadaceae;Pseudomonas;Pseudomonas putida group;Pseudomonas putida	bacteria	na	Complete Genome	5847120	1117801	1089571	1793869	1845879	0		0.191171	0.186343	0.306795	0.31569	0.622486	0.497967	-0.00406696	0.18799	0.189525	0.309977	0.312509
GCF_003228315.1	Pseudomonas putida	cellular organisms;Bacteria;Proteobacteria;Gammaproteobacteria;Pseudomonadales;Pseudomonadaceae;Pseudomonas;Pseudomonas putida group;Pseudomonas putida	bacteria	na	Complete Genome	6845198	1360133	1358933	2062216	2063916	0		0.198699	0.198524	0.301265	0.301513	0.602778	0.499963	-7.30439e-05	0.198597	0.198626	0.301367	0.301411
GCF_000020585.3	Alteromonas mediterranea DE	cellular organisms;Bacteria;Proteobacteria;Gammaproteobacteria;Alteromonadales;Alteromonadaceae;Alteromonas;Alteromonas mediterranea;Alteromonas mediterranea DE	bacteria	na	Complete Genome	4480937	1237137	1232999	1007649	1002890	262		0.276105	0.275182	0.224888	0.223826	0.448713	0.500993	0.00198564	0.276191	0.275096	0.224802	0.223911
GCF_003290365.1	Pseudomonas putida	cellular organisms;Bacteria;Proteobacteria;Gammaproteobacteria;Pseudomonadales;Pseudomonadaceae;Pseudomonas;Pseudomonas putida group;Pseudomonas putida	bacteria	na	Complete Genome	5848357	1082672	1084784	1842071	1838830	0		0.185124	0.185485	0.314972	0.314418	0.629391	0.500097	0.000193046	0.18534	0.185269	0.314756	0.314635
GCF_003671955.1	Pseudomonas putida	cellular organisms;Bacteria;Proteobacteria;Gammaproteobacteria;Pseudomonadales;Pseudomonadaceae;Pseudomonas;Pseudomonas putida group;Pseudomonas putida	bacteria	na	Complete Genome	6011680	1145148	1148446	1861317	1856769	0		0.190487	0.191036	0.309617	0.30886	0.618477	0.500104	0.000207929	0.190801	0.190722	0.309303	0.309174
GCF_005080685.1	Pseudomonas putida	cellular organisms;Bacteria;Proteobacteria;Gammaproteobacteria;Pseudomonadales;Pseudomonadaceae;Pseudomonas;Pseudomonas putida group;Pseudomonas putida	bacteria	na	Complete Genome	6610151	1223256	1223107	2081925	2081863	0		0.185057	0.185035	0.314959	0.314949	0.629908	0.500016	3.19206e-05	0.185052	0.18504	0.314964	0.314944
GCF_007833495.1	Pseudomonas putida	cellular organisms;Bacteria;Proteobacteria;Gammaproteobacteria;Pseudomonadales;Pseudomonadaceae;Pseudomonas;Pseudomonas putida group;Pseudomonas putida	bacteria	na	Complete Genome	6368486	1208953	1213040	1973186	1973307	0		0.189834	0.190475	0.309836	0.309855	0.619691	0.49967	-0.000660754	0.190029	0.19028	0.309641	0.31005
GCF_008605605.1	Pseudomonas putida	cellular organisms;Bacteria;Proteobacteria;Gammaproteobacteria;Pseudomonadales;Pseudomonadaceae;Pseudomonas;Pseudomonas putida group;Pseudomonas putida	bacteria	na	Complete Genome	5413503	1016568	1014402	1689593	1692940	0		0.187784	0.187384	0.312107	0.312725	0.624833	0.499891	-0.000218158	0.187543	0.187625	0.312348	0.312484
GCF_009883635.2	Pseudomonas putida	cellular organisms;Bacteria;Proteobacteria;Gammaproteobacteria;Pseudomonadales;Pseudomonadaceae;Pseudomonas;Pseudomonas putida group;Pseudomonas putida	bacteria	na	Complete Genome	6190190	1153821	1155339	1944349	1936681	0		0.186395	0.18664	0.314102	0.312863	0.626965	0.500497	0.000993507	0.186703	0.186332	0.313794	0.313171
GCF_009938035.1	Pseudomonas putida	cellular organisms;Bacteria;Proteobacteria;Gammaproteobacteria;Pseudomonadales;Pseudomonadaceae;Pseudomonas;Pseudomonas putida group;Pseudomonas putida	bacteria	na	Complete Genome	5681150	1072707	1075987	1765426	1767030	0		0.188819	0.189396	0.310752	0.311034	0.621785	0.49957	-0.000859685	0.188945	0.18927	0.310625	0.31116
GCF_900636645.1	Pseudomonas putida	cellular organisms;Bacteria;Proteobacteria;Gammaproteobacteria;Pseudomonadales;Pseudomonadaceae;Pseudomonas;Pseudomonas putida group;Pseudomonas putida	bacteria	na	Complete Genome	6134366	1180173	1179134	1887171	1887888	0		0.192387	0.192218	0.307639	0.307756	0.615395	0.500026	5.24912e-05	0.192313	0.192292	0.307714	0.307681
GCF_001299555.1	Ralstonia solanacearum	cellular organisms;Bacteria;Proteobacteria;Betaproteobacteria;Burkholderiales;Burkholderiaceae;Ralstonia;Ralstonia solanacearum	bacteria	na	Complete Genome	5411683	904865	902331	1807562	1796925	0		0.167206	0.166738	0.334011	0.332046	0.666057	0.501217	0.00243381	0.167378	0.166565	0.333839	0.332218
GCF_001587135.1	Ralstonia solanacearum	cellular organisms;Bacteria;Proteobacteria;Betaproteobacteria;Burkholderiales;Burkholderiaceae;Ralstonia;Ralstonia solanacearum	bacteria	na	Complete Genome	5596238	941963	930920	1863483	1859872	0		0.168321	0.166347	0.332989	0.332343	0.665332	0.501309	0.00261854	0.167772	0.166896	0.333537	0.331795
GCF_001587155.1	Ralstonia solanacearum	cellular organisms;Bacteria;Proteobacteria;Betaproteobacteria;Burkholderiales;Burkholderiaceae;Ralstonia;Ralstonia solanacearum	bacteria	na	Complete Genome	5530249	917596	927408	1843536	1841709	0		0.165923	0.167697	0.333355	0.333025	0.66638	0.499278	-0.00144388	0.166569	0.167051	0.332709	0.333671
GCF_001663415.1	Ralstonia solanacearum	cellular organisms;Bacteria;Proteobacteria;Betaproteobacteria;Burkholderiales;Burkholderiaceae;Ralstonia;Ralstonia solanacearum	bacteria	na	Complete Genome	5752130	959472	953467	1918874	1920317	0		0.166803	0.165759	0.333594	0.333845	0.667438	0.500397	0.000793098	0.166413	0.166149	0.333984	0.333454
GCF_001708525.1	Ralstonia solanacearum	cellular organisms;Bacteria;Proteobacteria;Betaproteobacteria;Burkholderiales;Burkholderiaceae;Ralstonia;Ralstonia solanacearum	bacteria	na	Complete Genome	5608237	922489	927326	1874766	1883656	0		0.164488	0.165351	0.334288	0.335873	0.670161	0.498776	-0.00244765	0.164516	0.165323	0.33426	0.335901
GCF_001891105.1	Ralstonia solanacearum	cellular organisms;Bacteria;Proteobacteria;Betaproteobacteria;Burkholderiales;Burkholderiaceae;Ralstonia;Ralstonia solanacearum	bacteria	na	Complete Genome	6042968	1009240	1001927	2018148	2013653	0		0.167011	0.1658	0.333966	0.333223	0.667189	0.500977	0.00195401	0.166731	0.16608	0.334246	0.332943
GCF_002162015.1	Ralstonia solanacearum	cellular organisms;Bacteria;Proteobacteria;Betaproteobacteria;Burkholderiales;Burkholderiaceae;Ralstonia;Ralstonia solanacearum	bacteria	na	Complete Genome	5996934	990168	998339	2007575	2000852	0		0.165112	0.166475	0.334767	0.333646	0.668413	0.499879	-0.000241457	0.165754	0.165834	0.334126	0.334287
GCF_002220465.1	Ralstonia solanacearum	cellular organisms;Bacteria;Proteobacteria;Betaproteobacteria;Burkholderiales;Burkholderiaceae;Ralstonia;Ralstonia solanacearum	bacteria	na	Complete Genome	5893444	980324	973941	1968039	1971140	0		0.166341	0.165258	0.333937	0.334463	0.6684	0.500278	0.00055689	0.165892	0.165708	0.334386	0.334014
GCF_002501565.1	Ralstonia solanacearum	cellular organisms;Bacteria;Proteobacteria;Betaproteobacteria;Burkholderiales;Burkholderiaceae;Ralstonia;Ralstonia solanacearum	bacteria	na	Complete Genome	5411685	904493	901836	1806004	1795393	0		0.167137	0.166646	0.333723	0.331762	0.665485	0.50086	0.00245173	0.167545	0.16697	0.333315	0.33217
GCF_002894285.1	Ralstonia solanacearum	cellular organisms;Bacteria;Proteobacteria;Betaproteobacteria;Burkholderiales;Burkholderiaceae;Ralstonia;Ralstonia solanacearum	bacteria	na	Complete Genome	6000712	1000626	998401	2000951	2000734	0		0.166751	0.16638	0.333452	0.333416	0.666868	0.500203	0.000406952	0.166634	0.166498	0.33357	0.333298
GCF_000021005.1	Rhodobacter sphaeroides KD131	cellular organisms;Bacteria;Proteobacteria;Alphaproteobacteria;Rhodobacterales;Rhodobacteraceae;Rhodobacter;Rhodobacter sphaeroides;Rhodobacter sphaeroides KD131	bacteria	na	Complete Genome	4711139	729719	726417	1623916	1631086	1		0.154892	0.154191	0.344697	0.346219	0.690916	0.499589	-0.000821033	0.154415	0.154669	0.345175	0.345742
GCF_003515145.1	Ralstonia solanacearum	cellular organisms;Bacteria;Proteobacteria;Betaproteobacteria;Burkholderiales;Burkholderiaceae;Ralstonia;Ralstonia solanacearum	bacteria	na	Complete Genome	5400849	908508	904774	1795063	1792504	0		0.168216	0.167524	0.332367	0.331893	0.66426	0.500583	0.00116519	0.168066	0.167674	0.332517	0.331743
GCF_003515165.1	Ralstonia solanacearum	cellular organisms;Bacteria;Proteobacteria;Betaproteobacteria;Burkholderiales;Burkholderiaceae;Ralstonia;Ralstonia solanacearum	bacteria	na	Complete Genome	5450627	919144	914816	1809133	1807534	0		0.168631	0.167837	0.331913	0.331619	0.663532	0.500544	0.0010874	0.168417	0.168051	0.332127	0.331405
GCF_003515185.1	Ralstonia solanacearum	cellular organisms;Bacteria;Proteobacteria;Betaproteobacteria;Burkholderiales;Burkholderiaceae;Ralstonia;Ralstonia solanacearum	bacteria	na	Complete Genome	5555993	938043	930837	1841912	1845201	0		0.168834	0.167537	0.331518	0.33211	0.663628	0.500353	0.000705004	0.168305	0.168067	0.332048	0.33158
GCF_003515205.1	Ralstonia solanacearum	cellular organisms;Bacteria;Proteobacteria;Betaproteobacteria;Burkholderiales;Burkholderiaceae;Ralstonia;Ralstonia solanacearum	bacteria	na	Complete Genome	5618133	931756	922023	1881829	1882525	0		0.165848	0.164116	0.334956	0.33508	0.670036	0.500804	0.00160854	0.165247	0.164716	0.335557	0.334479
GCF_003515225.1	Ralstonia solanacearum	cellular organisms;Bacteria;Proteobacteria;Betaproteobacteria;Burkholderiales;Burkholderiaceae;Ralstonia;Ralstonia solanacearum	bacteria	na	Complete Genome	5674600	939563	931100	1904193	1899744	0		0.165573	0.164082	0.335564	0.33478	0.670345	0.501138	0.0022754	0.165203	0.164453	0.335935	0.33441
GCF_003515245.1	Ralstonia solanacearum	cellular organisms;Bacteria;Proteobacteria;Betaproteobacteria;Burkholderiales;Burkholderiaceae;Ralstonia;Ralstonia solanacearum	bacteria	na	Complete Genome	5807463	968459	953952	1941772	1943280	0		0.166761	0.164263	0.334358	0.334618	0.668976	0.501119	0.00223833	0.165883	0.165142	0.335237	0.333739
GCF_003515265.1	Ralstonia solanacearum	cellular organisms;Bacteria;Proteobacteria;Betaproteobacteria;Burkholderiales;Burkholderiaceae;Ralstonia;Ralstonia solanacearum	bacteria	na	Complete Genome	5555978	938043	930833	1841906	1845196	0		0.168835	0.167537	0.331518	0.33211	0.663628	0.500353	0.000705546	0.168305	0.168067	0.332048	0.33158
GCF_003515285.1	Ralstonia solanacearum	cellular organisms;Bacteria;Proteobacteria;Betaproteobacteria;Burkholderiales;Burkholderiaceae;Ralstonia;Ralstonia solanacearum	bacteria	na	Complete Genome	6147432	1027610	1020047	2050301	2049474	0		0.167161	0.165931	0.333522	0.333387	0.666909	0.500682	0.0013648	0.166773	0.166318	0.333909	0.332999
GCF_003515325.1	Ralstonia solanacearum	cellular organisms;Bacteria;Proteobacteria;Betaproteobacteria;Burkholderiales;Burkholderiaceae;Ralstonia;Ralstonia solanacearum	bacteria	na	Complete Genome	5520985	928207	925760	1835721	1831297	0		0.168123	0.16768	0.332499	0.331698	0.664196	0.500622	0.00124452	0.168111	0.167693	0.332511	0.331685
GCF_003515345.1	Ralstonia solanacearum	cellular organisms;Bacteria;Proteobacteria;Betaproteobacteria;Burkholderiales;Burkholderiaceae;Ralstonia;Ralstonia solanacearum	bacteria	na	Complete Genome	5792854	960432	953765	1939585	1939072	0		0.165796	0.164645	0.334824	0.334735	0.669559	0.50062	0.00123946	0.165425	0.165016	0.335194	0.334365
GCF_003515365.1	Ralstonia solanacearum	cellular organisms;Bacteria;Proteobacteria;Betaproteobacteria;Burkholderiales;Burkholderiaceae;Ralstonia;Ralstonia solanacearum	bacteria	na	Complete Genome	5686064	943170	934275	1904791	1903828	0		0.165874	0.16431	0.334993	0.334824	0.669816	0.500867	0.00173371	0.165378	0.164806	0.335489	0.334328
GCF_003515385.1	Ralstonia solanacearum	cellular organisms;Bacteria;Proteobacteria;Betaproteobacteria;Burkholderiales;Burkholderiaceae;Ralstonia;Ralstonia solanacearum	bacteria	na	Complete Genome	5605251	947888	943461	1859249	1854653	0		0.169107	0.168317	0.331698	0.330878	0.662576	0.500805	0.00160974	0.168984	0.168441	0.331821	0.330754
GCF_003515405.1	Ralstonia solanacearum	cellular organisms;Bacteria;Proteobacteria;Betaproteobacteria;Burkholderiales;Burkholderiaceae;Ralstonia;Ralstonia solanacearum	bacteria	na	Complete Genome	5703338	946012	936710	1911679	1908937	0		0.16587	0.164239	0.335186	0.334705	0.669891	0.501056	0.00211175	0.165403	0.164706	0.335653	0.334238
GCF_003515425.1	Ralstonia solanacearum	cellular organisms;Bacteria;Proteobacteria;Betaproteobacteria;Burkholderiales;Burkholderiaceae;Ralstonia;Ralstonia solanacearum	bacteria	na	Complete Genome	5521456	928209	925765	1835956	1831526	0		0.168109	0.167667	0.332513	0.331711	0.664224	0.500622	0.00124496	0.168097	0.167679	0.332525	0.331698
GCF_003515445.1	Ralstonia solanacearum	cellular organisms;Bacteria;Proteobacteria;Betaproteobacteria;Burkholderiales;Burkholderiaceae;Ralstonia;Ralstonia solanacearum	bacteria	na	Complete Genome	5473607	921528	917163	1818978	1815938	0		0.168358	0.167561	0.332318	0.331763	0.664081	0.500676	0.00135286	0.168187	0.167732	0.332489	0.331591
GCF_003515485.1	Ralstonia solanacearum	cellular organisms;Bacteria;Proteobacteria;Betaproteobacteria;Burkholderiales;Burkholderiaceae;Ralstonia;Ralstonia solanacearum	bacteria	na	Complete Genome	5521368	928209	925762	1835917	1831480	0		0.168112	0.167669	0.332511	0.331708	0.664219	0.500623	0.00124679	0.1681	0.167681	0.332524	0.331695
GCF_003515505.1	Ralstonia solanacearum	cellular organisms;Bacteria;Proteobacteria;Betaproteobacteria;Burkholderiales;Burkholderiaceae;Ralstonia;Ralstonia solanacearum	bacteria	na	Complete Genome	5474514	921667	917259	1819317	1816271	0		0.168356	0.167551	0.332325	0.331768	0.664093	0.500681	0.00136158	0.168182	0.167725	0.332499	0.331595
GCF_003515525.1	Ralstonia solanacearum	cellular organisms;Bacteria;Proteobacteria;Betaproteobacteria;Burkholderiales;Burkholderiaceae;Ralstonia;Ralstonia solanacearum	bacteria	na	Complete Genome	5521457	928209	925760	1835939	1831549	0		0.168109	0.167666	0.33251	0.331715	0.664225	0.500619	0.00123862	0.168096	0.16768	0.332524	0.331701
GCF_003515545.1	Ralstonia solanacearum	cellular organisms;Bacteria;Proteobacteria;Betaproteobacteria;Burkholderiales;Burkholderiaceae;Ralstonia;Ralstonia solanacearum	bacteria	na	Complete Genome	6015554	1002866	993006	2010073	2009609	0		0.166712	0.165073	0.334146	0.334069	0.668215	0.500858	0.00171622	0.166177	0.165608	0.334681	0.333534
GCF_003515565.1	Ralstonia solanacearum	cellular organisms;Bacteria;Proteobacteria;Betaproteobacteria;Burkholderiales;Burkholderiaceae;Ralstonia;Ralstonia solanacearum	bacteria	na	Complete Genome	5497698	912845	902731	1839275	1842847	0		0.166041	0.164202	0.334554	0.335203	0.669757	0.500595	0.00118995	0.165318	0.164925	0.335277	0.33448
GCF_003515585.1	Ralstonia solanacearum	cellular organisms;Bacteria;Proteobacteria;Betaproteobacteria;Burkholderiales;Burkholderiaceae;Ralstonia;Ralstonia solanacearum	bacteria	na	Complete Genome	6025869	1004324	995126	2013047	2013372	0		0.166669	0.165142	0.334068	0.334121	0.668189	0.500736	0.00147248	0.16615	0.165661	0.334586	0.333603
GCF_003515605.1	Ralstonia solanacearum	cellular organisms;Bacteria;Proteobacteria;Betaproteobacteria;Burkholderiales;Burkholderiaceae;Ralstonia;Ralstonia solanacearum	bacteria	na	Complete Genome	5971831	994473	991061	1992809	1993488	0		0.166527	0.165956	0.333702	0.333815	0.667517	0.500229	0.000457649	0.166318	0.166166	0.333911	0.333606
GCF_003515625.1	Ralstonia solanacearum	cellular organisms;Bacteria;Proteobacteria;Betaproteobacteria;Burkholderiales;Burkholderiaceae;Ralstonia;Ralstonia solanacearum	bacteria	na	Complete Genome	5903911	985735	975853	1969544	1972779	0		0.166963	0.165289	0.3336	0.334148	0.667748	0.500563	0.00112586	0.166313	0.165939	0.33425	0.333498
GCF_003590585.1	Ralstonia solanacearum	cellular organisms;Bacteria;Proteobacteria;Betaproteobacteria;Burkholderiales;Burkholderiaceae;Ralstonia;Ralstonia solanacearum	bacteria	na	Complete Genome	5431073	906774	902340	1819874	1800947	0		0.16696	0.166144	0.335086	0.331601	0.666686	0.502046	0.00430136	0.167339	0.165975	0.334707	0.331979
GCF_003999715.1	Ralstonia solanacearum	cellular organisms;Bacteria;Proteobacteria;Betaproteobacteria;Burkholderiales;Burkholderiaceae;Ralstonia;Ralstonia solanacearum	bacteria	na	Complete Genome	5981347	1001318	993032	1992162	1994835	0		0.167407	0.166021	0.333062	0.333509	0.666572	0.500469	0.000938417	0.166871	0.166558	0.333599	0.332973
GCF_006088755.1	Ralstonia solanacearum	cellular organisms;Bacteria;Proteobacteria;Betaproteobacteria;Burkholderiales;Burkholderiaceae;Ralstonia;Ralstonia solanacearum	bacteria	na	Complete Genome	5488379	900458	915214	1859775	1812932	0		0.164066	0.166755	0.338857	0.330322	0.669179	0.502923	0.00584635	0.166378	0.164444	0.336546	0.332633
GCF_011290405.1	Ralstonia solanacearum	cellular organisms;Bacteria;Proteobacteria;Betaproteobacteria;Burkholderiales;Burkholderiaceae;Ralstonia;Ralstonia solanacearum	bacteria	na	Complete Genome	5920362	982442	981010	1980689	1976221	0		0.165943	0.165701	0.334555	0.333801	0.668356	0.500498	0.000996561	0.165987	0.165657	0.334511	0.333845
GCF_011290425.1	Ralstonia solanacearum	cellular organisms;Bacteria;Proteobacteria;Betaproteobacteria;Burkholderiales;Burkholderiaceae;Ralstonia;Ralstonia solanacearum	bacteria	na	Complete Genome	5827140	963986	969101	1947841	1946212	0		0.16543	0.166308	0.33427	0.333991	0.668261	0.499701	-0.000598235	0.16577	0.165969	0.333931	0.334331
GCF_011290445.1	Ralstonia solanacearum	cellular organisms;Bacteria;Proteobacteria;Betaproteobacteria;Burkholderiales;Burkholderiaceae;Ralstonia;Ralstonia solanacearum	bacteria	na	Complete Genome	5820201	968622	962270	1943762	1945547	0		0.166424	0.165333	0.333968	0.334275	0.668243	0.500392	0.000784681	0.166009	0.165748	0.334384	0.333859
GCF_011290465.1	Ralstonia solanacearum	cellular organisms;Bacteria;Proteobacteria;Betaproteobacteria;Burkholderiales;Burkholderiaceae;Ralstonia;Ralstonia solanacearum	bacteria	na	Complete Genome	5826516	969032	963874	1945947	1947663	0		0.166314	0.165429	0.333981	0.334276	0.668257	0.500295	0.000590748	0.165969	0.165774	0.334326	0.333931
GCF_012562465.1	Ralstonia solanacearum	cellular organisms;Bacteria;Proteobacteria;Betaproteobacteria;Burkholderiales;Burkholderiaceae;Ralstonia;Ralstonia solanacearum	bacteria	na	Complete Genome	5389324	902351	892685	1798686	1795602	0		0.167433	0.16564	0.33375	0.333178	0.666927	0.501183	0.00236579	0.16693	0.166142	0.334253	0.332675
GCF_000219605.1	Pseudomonas stutzeri	cellular organisms;Bacteria;Proteobacteria;Gammaproteobacteria;Pseudomonadales;Pseudomonadaceae;Pseudomonas;Pseudomonas stutzeri group;Pseudomonas stutzeri subgroup;Pseudomonas stutzeri	bacteria	na	Complete Genome	4547930	823047	817463	1448827	1458593	0		0.180972	0.179744	0.318568	0.320716	0.639284	0.49954	-0.000919539	0.180192	0.180524	0.319348	0.319936
GCF_000590475.1	Pseudomonas stutzeri	cellular organisms;Bacteria;Proteobacteria;Gammaproteobacteria;Pseudomonadales;Pseudomonadaceae;Pseudomonas;Pseudomonas stutzeri group;Pseudomonas stutzeri subgroup;Pseudomonas stutzeri	bacteria	na	Complete Genome	4731359	930339	934767	1432430	1433791	0		0.196633	0.197568	0.302752	0.30304	0.605792	0.499385	-0.00122354	0.196861	0.197346	0.302524	0.303269
GCF_000661915.1	Pseudomonas stutzeri	cellular organisms;Bacteria;Proteobacteria;Gammaproteobacteria;Pseudomonadales;Pseudomonadaceae;Pseudomonas;Pseudomonas stutzeri group;Pseudomonas stutzeri subgroup;Pseudomonas stutzeri	bacteria	na	Complete Genome	4833395	909883	914576	1504935	1504001	0		0.188249	0.18922	0.311362	0.311169	0.622531	0.499611	-0.000777714	0.188588	0.188882	0.311023	0.311507
GCF_001038645.1	Pseudomonas stutzeri	cellular organisms;Bacteria;Proteobacteria;Gammaproteobacteria;Pseudomonadales;Pseudomonadaceae;Pseudomonas;Pseudomonas stutzeri group;Pseudomonas stutzeri subgroup;Pseudomonas stutzeri	bacteria	na	Complete Genome	4650155	835431	839214	1488411	1487099	0		0.179657	0.18047	0.320078	0.319796	0.639873	0.499734	-0.00053138	0.179968	0.180159	0.319767	0.320107
GCF_001648195.1	Pseudomonas stutzeri	cellular organisms;Bacteria;Proteobacteria;Gammaproteobacteria;Pseudomonadales;Pseudomonadaceae;Pseudomonas;Pseudomonas stutzeri group;Pseudomonas stutzeri subgroup;Pseudomonas stutzeri	bacteria	na	Complete Genome	5030940	999184	998888	1517456	1515412	0		0.198608	0.198549	0.301625	0.301218	0.602843	0.500233	0.000465122	0.198671	0.198486	0.301562	0.301281
GCF_003001655.1	Pseudomonas stutzeri	cellular organisms;Bacteria;Proteobacteria;Gammaproteobacteria;Pseudomonadales;Pseudomonadaceae;Pseudomonas;Pseudomonas stutzeri group;Pseudomonas stutzeri subgroup;Pseudomonas stutzeri	bacteria	na	Complete Genome	4400660	811427	817569	1388216	1383448	0		0.184388	0.185783	0.315456	0.314373	0.629829	0.499844	-0.000312226	0.185028	0.185143	0.314816	0.315013
GCF_003008495.1	Pseudomonas stutzeri	cellular organisms;Bacteria;Proteobacteria;Gammaproteobacteria;Pseudomonadales;Pseudomonadaceae;Pseudomonas;Pseudomonas stutzeri group;Pseudomonas stutzeri subgroup;Pseudomonas stutzeri	bacteria	na	Complete Genome	4454378	794647	798471	1429492	1431768	0		0.178397	0.179255	0.320918	0.321429	0.642348	0.499315	-0.00136944	0.178581	0.179071	0.320734	0.321614
GCF_003047145.2	Pseudomonas stutzeri	cellular organisms;Bacteria;Proteobacteria;Gammaproteobacteria;Pseudomonadales;Pseudomonadaceae;Pseudomonas;Pseudomonas stutzeri group;Pseudomonas stutzeri subgroup;Pseudomonas stutzeri	bacteria	na	Complete Genome	4524655	813377	814009	1443659	1453610	0		0.179766	0.179905	0.319065	0.321264	0.640329	0.498831	-0.00233896	0.179415	0.180256	0.319416	0.320913
GCF_005844005.1	Pseudomonas stutzeri	cellular organisms;Bacteria;Proteobacteria;Gammaproteobacteria;Pseudomonadales;Pseudomonadaceae;Pseudomonas;Pseudomonas stutzeri group;Pseudomonas stutzeri subgroup;Pseudomonas stutzeri	bacteria	na	Complete Genome	4059291	727377	725019	1306869	1300026	0		0.179188	0.178607	0.321945	0.320259	0.642205	0.501133	0.00226665	0.179303	0.178492	0.32183	0.320374
GCF_009740185.1	Pseudomonas stutzeri	cellular organisms;Bacteria;Proteobacteria;Gammaproteobacteria;Pseudomonadales;Pseudomonadaceae;Pseudomonas;Pseudomonas stutzeri group;Pseudomonas stutzeri subgroup;Pseudomonas stutzeri	bacteria	na	Complete Genome	3925175	693169	692927	1271473	1267606	0		0.176596	0.176534	0.323928	0.322943	0.64687	0.500523	0.00104683	0.17675	0.17638	0.323774	0.323097
GCF_009789555.1	Pseudomonas stutzeri	cellular organisms;Bacteria;Proteobacteria;Gammaproteobacteria;Pseudomonadales;Pseudomonadaceae;Pseudomonas;Pseudomonas stutzeri group;Pseudomonas stutzeri subgroup;Pseudomonas stutzeri	bacteria	na	Complete Genome	4948328	948187	937500	1529021	1533620	0		0.191618	0.189458	0.308998	0.309927	0.618924	0.500615	0.00123031	0.190772	0.190303	0.309843	0.309081
GCF_900636845.1	Pseudomonas stutzeri	cellular organisms;Bacteria;Proteobacteria;Gammaproteobacteria;Pseudomonadales;Pseudomonadaceae;Pseudomonas;Pseudomonas stutzeri group;Pseudomonas stutzeri subgroup;Pseudomonas stutzeri	bacteria	na	Complete Genome	4438731	797476	794532	1425408	1421315	0		0.179663	0.179	0.32113	0.320208	0.641337	0.500793	0.00158536	0.179616	0.179047	0.321177	0.32016
GCF_900638035.1	Pseudomonas stutzeri	cellular organisms;Bacteria;Proteobacteria;Gammaproteobacteria;Pseudomonadales;Pseudomonadaceae;Pseudomonas;Pseudomonas stutzeri group;Pseudomonas stutzeri subgroup;Pseudomonas stutzeri	bacteria	representative genome	Complete Genome	4426240	818508	816881	1394463	1396388	0		0.184922	0.184554	0.315045	0.31548	0.630524	0.499966	-6.73258e-05	0.184726	0.18475	0.315241	0.315283
GCF_000022025.1	Pseudarthrobacter chlorophenolicus A6	cellular organisms;Bacteria;Terrabacteria group;Actinobacteria;Actinobacteria;Micrococcales;Micrococcaceae;Pseudarthrobacter;Pseudarthrobacter chlorophenolicus;Pseudarthrobacter chlorophenolicus A6	bacteria	na	Complete Genome	4980870	849042	846509	1641002	1644303	14		0.170461	0.169953	0.329462	0.330125	0.659586	0.499923	-0.00015419	0.170181	0.170233	0.329742	0.329844
GCF_004006335.1	Pseudomonas syringae	cellular organisms;Bacteria;Proteobacteria;Gammaproteobacteria;Pseudomonadales;Pseudomonadaceae;Pseudomonas;Pseudomonas syringae group;Pseudomonas syringae group genomosp. 1;Pseudomonas syringae	bacteria	na	Complete Genome	6381237	1255992	1251107	1935435	1938703	0		0.196826	0.19606	0.303301	0.303813	0.607114	0.500127	0.000253399	0.196493	0.196393	0.303634	0.30348
GCF_900235815.1	Pseudomonas syringae	cellular organisms;Bacteria;Proteobacteria;Gammaproteobacteria;Pseudomonadales;Pseudomonadaceae;Pseudomonas;Pseudomonas syringae group;Pseudomonas syringae group genomosp. 1;Pseudomonas syringae	bacteria	na	Complete Genome	6378726	1340504	1337202	1851665	1849264	0		0.210152	0.209635	0.290288	0.289911	0.580199	0.50044	0.000894066	0.210085	0.209716	0.290355	0.289844
GCF_002905815.2	Pseudomonas syringae pv. syringae	cellular organisms;Bacteria;Proteobacteria;Gammaproteobacteria;Pseudomonadales;Pseudomonadaceae;Pseudomonas;Pseudomonas syringae group;Pseudomonas syringae group genomosp. 1;Pseudomonas syringae;Pseudomonas syringae pv. syringae	bacteria	na	Complete Genome	5929959	1204344	1209008	1756595	1760012	0		0.203095	0.203881	0.296224	0.2968	0.593024	0.499319	-0.00136274	0.203211	0.203765	0.296108	0.296916
GCF_900235825.1	Pseudomonas syringae pv. syringae	cellular organisms;Bacteria;Proteobacteria;Gammaproteobacteria;Pseudomonadales;Pseudomonadaceae;Pseudomonas;Pseudomonas syringae group;Pseudomonas syringae group genomosp. 1;Pseudomonas syringae;Pseudomonas syringae pv. syringae	bacteria	na	Complete Genome	6035297	1227724	1228147	1787453	1791973	0		0.203424	0.203494	0.296167	0.296915	0.593082	0.49959	-0.000819015	0.203292	0.203626	0.296298	0.296784
GCF_900235865.1	Pseudomonas syringae pv. syringae	cellular organisms;Bacteria;Proteobacteria;Gammaproteobacteria;Pseudomonadales;Pseudomonadaceae;Pseudomonas;Pseudomonas syringae group;Pseudomonas syringae group genomosp. 1;Pseudomonas syringae;Pseudomonas syringae pv. syringae	bacteria	na	Complete Genome	6031285	1232503	1224344	1786256	1788180	0		0.204352	0.202999	0.296165	0.296484	0.592649	0.500517	0.00103378	0.203886	0.203465	0.296631	0.296018
GCF_002966555.1	Pseudomonas syringae pv. tomato	cellular organisms;Bacteria;Proteobacteria;Gammaproteobacteria;Pseudomonadales;Pseudomonadaceae;Pseudomonas;Pseudomonas syringae group;Pseudomonas syringae group genomosp. 3;Pseudomonas syringae pv. tomato	bacteria	na	Complete Genome	6523367	1350313	1355411	1908194	1909449	0		0.206996	0.207778	0.292517	0.292709	0.585226	0.499513	-0.000973884	0.207185	0.207589	0.292328	0.292898
GCF_009800225.1	Pseudomonas syringae pv. tomato	cellular organisms;Bacteria;Proteobacteria;Gammaproteobacteria;Pseudomonadales;Pseudomonadaceae;Pseudomonas;Pseudomonas syringae group;Pseudomonas syringae group genomosp. 3;Pseudomonas syringae pv. tomato	bacteria	na	Complete Genome	6397114	1331271	1330013	1866291	1869537	0		0.208105	0.207908	0.29174	0.292247	0.583986	0.499844	-0.000310765	0.207942	0.208071	0.291902	0.292084
GCF_002393485.1	Ralstonia pickettii	cellular organisms;Bacteria;Proteobacteria;Betaproteobacteria;Burkholderiales;Burkholderiaceae;Ralstonia;Ralstonia pickettii	bacteria	na	Complete Genome	4818052	821598	821121	1591950	1583383	0		0.170525	0.170426	0.330414	0.328636	0.659049	0.500939	0.00187711	0.170795	0.170155	0.330143	0.328906
GCF_003945765.1	Pseudomonas chlororaphis subsp. chlororaphis	cellular organisms;Bacteria;Proteobacteria;Gammaproteobacteria;Pseudomonadales;Pseudomonadaceae;Pseudomonas;Pseudomonas chlororaphis group;Pseudomonas chlororaphis;Pseudomonas chlororaphis subsp. chlororaphis	bacteria	na	Complete Genome	6808187	1261669	1258398	2142216	2145904	0		0.185316	0.184836	0.314653	0.315195	0.629848	0.499969	-6.12498e-05	0.185065	0.185088	0.314904	0.314943
GCF_000022245.1	Shigella flexneri 2002017	cellular organisms;Bacteria;Proteobacteria;Gammaproteobacteria;Enterobacterales;Enterobacteriaceae;Shigella;Shigella flexneri;Shigella flexneri 2002017	bacteria	na	Complete Genome	4894492	1210402	1206765	1235678	1241646	1		0.247299	0.246556	0.252463	0.253682	0.506145	0.499762	-0.00047625	0.24681	0.247045	0.252952	0.253193
GCF_009578005.1	Burkholderia glumae	cellular organisms;Bacteria;Proteobacteria;Betaproteobacteria;Burkholderiales;Burkholderiaceae;Burkholderia;Burkholderia glumae	bacteria	na	Complete Genome	6866154	1096076	1093096	2338394	2338588	0		0.159635	0.159201	0.340568	0.340596	0.681165	0.500203	0.000405758	0.159482	0.159353	0.340721	0.340444
GCF_009931375.1	Burkholderia glumae	cellular organisms;Bacteria;Proteobacteria;Betaproteobacteria;Burkholderiales;Burkholderiaceae;Burkholderia;Burkholderia glumae	bacteria	representative genome	Complete Genome	6691685	1063991	1063181	2287438	2277075	0		0.159002	0.158881	0.341833	0.340284	0.682117	0.500835	0.00166968	0.159207	0.158676	0.341628	0.340489
GCF_012974245.1	Burkholderia glumae	cellular organisms;Bacteria;Proteobacteria;Betaproteobacteria;Burkholderiales;Burkholderiaceae;Burkholderia;Burkholderia glumae	bacteria	na	Complete Genome	6680415	1067785	1065851	2277372	2269407	0		0.159838	0.159549	0.340903	0.33971	0.680613	0.500741	0.00148179	0.15993	0.159457	0.340811	0.339802
GCF_013122645.1	Burkholderia glumae	cellular organisms;Bacteria;Proteobacteria;Betaproteobacteria;Burkholderiales;Burkholderiaceae;Burkholderia;Burkholderia glumae	bacteria	na	Complete Genome	6560085	1037143	1039753	2237332	2245857	0		0.158099	0.158497	0.341052	0.342352	0.683404	0.499151	-0.00169739	0.158029	0.158567	0.341122	0.342282
GCF_000070605.1	Xanthomonas campestris pv. campestris	cellular organisms;Bacteria;Proteobacteria;Gammaproteobacteria;Xanthomonadales;Xanthomonadaceae;Xanthomonas;Xanthomonas campestris;Xanthomonas campestris pv. campestris	bacteria	na	Complete Genome	5079002	884405	891132	1655679	1647786	0		0.17413	0.175454	0.325985	0.324431	0.650416	0.500115	0.000229573	0.174832	0.174752	0.325283	0.325133
GCF_001186415.1	Xanthomonas campestris pv. campestris	cellular organisms;Bacteria;Proteobacteria;Gammaproteobacteria;Xanthomonadales;Xanthomonadaceae;Xanthomonas;Xanthomonas campestris;Xanthomonas campestris pv. campestris	bacteria	na	Complete Genome	4911121	851206	852727	1598009	1605552	0		0.173322	0.173632	0.325386	0.326922	0.652307	0.498708	-0.00184561	0.173397	0.174295	0.325311	0.326997
GCF_002879955.1	Xanthomonas campestris pv. campestris	cellular organisms;Bacteria;Proteobacteria;Gammaproteobacteria;Xanthomonadales;Xanthomonadaceae;Xanthomonas;Xanthomonas campestris;Xanthomonas campestris pv. campestris	bacteria	na	Complete Genome	5072566	883230	889632	1653911	1645793	0		0.174119	0.175381	0.32605	0.32445	0.6505	0.500169	0.00033829	0.174809	0.174691	0.32536	0.32514
GCF_009177345.1	Xanthomonas campestris pv. campestris	cellular organisms;Bacteria;Proteobacteria;Gammaproteobacteria;Xanthomonadales;Xanthomonadaceae;Xanthomonas;Xanthomonas campestris;Xanthomonas campestris pv. campestris	bacteria	na	Complete Genome	5048651	879310	883087	1640956	1645298	0		0.174167	0.174915	0.325029	0.325889	0.650917	0.499196	-0.00160815	0.174261	0.174822	0.324935	0.325982
GCF_000212755.2	Xanthomonas oryzae	cellular organisms;Bacteria;Proteobacteria;Gammaproteobacteria;Xanthomonadales;Xanthomonadaceae;Xanthomonas;Xanthomonas oryzae	bacteria	na	Complete Genome	4952202	891296	893256	1584696	1582954	0		0.17998	0.180376	0.319998	0.319646	0.639645	0.499978	-4.40208e-05	0.18017	0.180186	0.319808	0.319836
GCF_001276975.2	Xanthomonas oryzae	cellular organisms;Bacteria;Proteobacteria;Gammaproteobacteria;Xanthomonadales;Xanthomonadaceae;Xanthomonas;Xanthomonas oryzae	bacteria	na	Complete Genome	4949574	892004	893262	1582493	1581815	0		0.180218	0.180473	0.319723	0.319586	0.639309	0.499941	-0.000117182	0.180324	0.180367	0.319617	0.319692
GCF_004319445.1	Xanthomonas oryzae	cellular organisms;Bacteria;Proteobacteria;Gammaproteobacteria;Xanthomonadales;Xanthomonadaceae;Xanthomonas;Xanthomonas oryzae	bacteria	na	Complete Genome	4907789	882981	885172	1571869	1567767	0		0.179914	0.180361	0.32028	0.319445	0.639725	0.500195	0.000389381	0.180208	0.180067	0.319987	0.319738
GCF_004319465.1	Xanthomonas oryzae	cellular organisms;Bacteria;Proteobacteria;Gammaproteobacteria;Xanthomonadales;Xanthomonadaceae;Xanthomonas;Xanthomonas oryzae	bacteria	na	Complete Genome	5069463	921029	914800	1615979	1617655	0		0.181682	0.180453	0.318767	0.319098	0.637865	0.500449	0.000898123	0.18123	0.180905	0.319219	0.318646
GCF_004319485.1	Xanthomonas oryzae	cellular organisms;Bacteria;Proteobacteria;Gammaproteobacteria;Xanthomonadales;Xanthomonadaceae;Xanthomonas;Xanthomonas oryzae	bacteria	na	Complete Genome	5204179	944552	944677	1653244	1661706	0		0.181499	0.181523	0.317676	0.319302	0.636978	0.499175	-0.00165002	0.181211	0.18181	0.317964	0.319015
GCF_004319505.1	Xanthomonas oryzae	cellular organisms;Bacteria;Proteobacteria;Gammaproteobacteria;Xanthomonadales;Xanthomonadaceae;Xanthomonas;Xanthomonas oryzae	bacteria	na	Complete Genome	4752833	853627	856732	1523544	1518930	0		0.179604	0.180257	0.320555	0.319584	0.640139	0.500159	0.000317495	0.179988	0.179873	0.320171	0.319968
GCF_000022705.1	Bifidobacterium animalis subsp. lactis Bl-04	cellular organisms;Bacteria;Terrabacteria group;Actinobacteria;Actinobacteria;Bifidobacteriales;Bifidobacteriaceae;Bifidobacterium;Bifidobacterium animalis;Bifidobacterium animalis subsp. lactis;Bifidobacterium animalis subsp. lactis Bl-04	bacteria	na	Complete Genome	1938709	382438	383698	585694	586878	1		0.197264	0.197914	0.302105	0.302716	0.604821	0.49937	-0.00126063	0.19734	0.197838	0.302029	0.302792
GCF_002220155.1	Azotobacter chroococcum	cellular organisms;Bacteria;Proteobacteria;Gammaproteobacteria;Pseudomonadales;Pseudomonadaceae;Azotobacter group;Azotobacter;Azotobacter chroococcum	bacteria	representative genome	Complete Genome	5023055	852825	848216	1660894	1661120	0		0.169782	0.168865	0.330654	0.330699	0.661353	0.500436	0.000872577	0.169471	0.169176	0.330965	0.330388
GCF_000022745.1	Brucella microti CCM 4915	cellular organisms;Bacteria;Proteobacteria;Alphaproteobacteria;Rhizobiales;Brucellaceae;Brucella;Brucella microti;Brucella microti CCM 4915	bacteria	representative genome	Complete Genome	3337369	713114	713464	952320	958466	5		0.213676	0.213781	0.285351	0.287193	0.572543	0.499027	-0.00194645	0.213312	0.214144	0.285715	0.286829
GCF_000971565.1	Agrobacterium tumefaciens	cellular organisms;Bacteria;Proteobacteria;Alphaproteobacteria;Rhizobiales;Rhizobiaceae;Rhizobium/Agrobacterium group;Agrobacterium;Agrobacterium tumefaciens complex;Agrobacterium tumefaciens	bacteria	na	Complete Genome	5668655	1180746	1173517	1649999	1664393	0		0.208294	0.207019	0.291074	0.293613	0.584688	0.499368	-0.00126397	0.207394	0.207919	0.291974	0.292713
GCF_002591665.3	Agrobacterium tumefaciens	cellular organisms;Bacteria;Proteobacteria;Alphaproteobacteria;Rhizobiales;Rhizobiaceae;Rhizobium/Agrobacterium group;Agrobacterium;Agrobacterium tumefaciens complex;Agrobacterium tumefaciens	bacteria	na	Complete Genome	5720291	1164430	1156839	1693300	1705722	0		0.203561	0.202234	0.296016	0.298188	0.594204	0.499578	-0.000844537	0.202726	0.203069	0.296851	0.297353
GCF_002943835.1	Agrobacterium tumefaciens	cellular organisms;Bacteria;Proteobacteria;Alphaproteobacteria;Rhizobiales;Rhizobiaceae;Rhizobium/Agrobacterium group;Agrobacterium;Agrobacterium tumefaciens complex;Agrobacterium tumefaciens	bacteria	na	Complete Genome	5985137	1215787	1208857	1771197	1789296	0		0.203134	0.201976	0.295933	0.298957	0.594889	0.499067	-0.00186612	0.202177	0.202933	0.29689	0.298
GCF_003666425.1	Agrobacterium tumefaciens	cellular organisms;Bacteria;Proteobacteria;Alphaproteobacteria;Rhizobiales;Rhizobiaceae;Rhizobium/Agrobacterium group;Agrobacterium;Agrobacterium tumefaciens complex;Agrobacterium tumefaciens	bacteria	na	Complete Genome	5767533	1201269	1194024	1679888	1692352	0		0.208281	0.207025	0.291266	0.293427	0.584694	0.499548	-0.000904893	0.207465	0.207841	0.292082	0.292611
GCF_003666445.1	Agrobacterium tumefaciens	cellular organisms;Bacteria;Proteobacteria;Alphaproteobacteria;Rhizobiales;Rhizobiaceae;Rhizobium/Agrobacterium group;Agrobacterium;Agrobacterium tumefaciens complex;Agrobacterium tumefaciens	bacteria	na	Complete Genome	5683743	1159819	1153297	1678682	1691945	0		0.204059	0.202912	0.295348	0.297681	0.593029	0.499407	-0.00118601	0.203244	0.203727	0.296163	0.296866
GCF_003666465.1	Agrobacterium tumefaciens	cellular organisms;Bacteria;Proteobacteria;Alphaproteobacteria;Rhizobiales;Rhizobiaceae;Rhizobium/Agrobacterium group;Agrobacterium;Agrobacterium tumefaciens complex;Agrobacterium tumefaciens	bacteria	na	Complete Genome	5870997	1222831	1216661	1709786	1721719	0		0.208283	0.207232	0.291226	0.293258	0.584484	0.499509	-0.000981605	0.207554	0.207962	0.291955	0.292529
GCF_003667905.1	Agrobacterium tumefaciens	cellular organisms;Bacteria;Proteobacteria;Alphaproteobacteria;Rhizobiales;Rhizobiaceae;Rhizobium/Agrobacterium group;Agrobacterium;Agrobacterium tumefaciens complex;Agrobacterium tumefaciens	bacteria	na	Complete Genome	5446032	1106618	1098154	1614914	1626346	0		0.203197	0.201643	0.29653	0.29863	0.59516	0.499728	-0.000544984	0.20231	0.20253	0.297418	0.297742
GCF_003667925.1	Agrobacterium tumefaciens	cellular organisms;Bacteria;Proteobacteria;Alphaproteobacteria;Rhizobiales;Rhizobiaceae;Rhizobium/Agrobacterium group;Agrobacterium;Agrobacterium tumefaciens complex;Agrobacterium tumefaciens	bacteria	na	Complete Genome	5939134	1236743	1231153	1729335	1741903	0		0.208236	0.207295	0.291176	0.293292	0.584469	0.499413	-0.00117492	0.207522	0.20801	0.291891	0.292578
GCF_005221325.1	Agrobacterium tumefaciens	cellular organisms;Bacteria;Proteobacteria;Alphaproteobacteria;Rhizobiales;Rhizobiaceae;Rhizobium/Agrobacterium group;Agrobacterium;Agrobacterium tumefaciens complex;Agrobacterium tumefaciens	bacteria	na	Complete Genome	6138594	1259436	1255215	1803206	1820737	0		0.205167	0.204479	0.293749	0.296605	0.590354	0.498916	-0.00216825	0.204379	0.205267	0.294537	0.295817
GCF_005221345.1	Agrobacterium tumefaciens	cellular organisms;Bacteria;Proteobacteria;Alphaproteobacteria;Rhizobiales;Rhizobiaceae;Rhizobium/Agrobacterium group;Agrobacterium;Agrobacterium tumefaciens complex;Agrobacterium tumefaciens	bacteria	na	Complete Genome	5996243	1230035	1224820	1761568	1779820	0		0.205134	0.204265	0.293779	0.296823	0.590601	0.498913	-0.00217419	0.204254	0.205144	0.294659	0.295943
GCF_000023005.1	Rickettsia africae ESF-5	cellular organisms;Bacteria;Proteobacteria;Alphaproteobacteria;Rickettsiales;Rickettsiaceae;Rickettsieae;Rickettsia;spotted fever group;Rickettsia africae;Rickettsia africae ESF-5	bacteria	na	Complete Genome	1290917	436050	436477	210748	207632	10		0.337786	0.338117	0.163256	0.160842	0.324098	0.501042	0.00208303	0.338655	0.337247	0.162386	0.161711
GCF_005221385.1	Agrobacterium tumefaciens	cellular organisms;Bacteria;Proteobacteria;Alphaproteobacteria;Rhizobiales;Rhizobiaceae;Rhizobium/Agrobacterium group;Agrobacterium;Agrobacterium tumefaciens complex;Agrobacterium tumefaciens	bacteria	na	Complete Genome	5515917	1130663	1120322	1623026	1641906	0		0.204982	0.203107	0.294244	0.297667	0.591911	0.499226	-0.00154807	0.203729	0.20436	0.295497	0.296414
GCF_005221405.1	Agrobacterium tumefaciens	cellular organisms;Bacteria;Proteobacteria;Alphaproteobacteria;Rhizobiales;Rhizobiaceae;Rhizobium/Agrobacterium group;Agrobacterium;Agrobacterium tumefaciens complex;Agrobacterium tumefaciens	bacteria	na	Complete Genome	6469646	1314514	1306059	1918485	1930588	0		0.203182	0.201875	0.296536	0.298407	0.594943	0.499718	-0.000563864	0.202414	0.202643	0.297304	0.297639
GCF_005221425.1	Agrobacterium tumefaciens	cellular organisms;Bacteria;Proteobacteria;Alphaproteobacteria;Rhizobiales;Rhizobiaceae;Rhizobium/Agrobacterium group;Agrobacterium;Agrobacterium tumefaciens complex;Agrobacterium tumefaciens	bacteria	na	Complete Genome	5526017	1135686	1124126	1622723	1643482	0		0.205516	0.203424	0.293651	0.297408	0.59106	0.499168	-0.00166467	0.20413	0.204811	0.295038	0.296022
GCF_000023085.1	Lactobacillus plantarum JDM1	cellular organisms;Bacteria;Terrabacteria group;Firmicutes;Bacilli;Lactobacillales;Lactobacillaceae;Lactobacillus;Lactobacillus plantarum;Lactobacillus plantarum JDM1	bacteria	na	Complete Genome	3197759	885991	883617	713314	714834	3		0.277066	0.276324	0.223067	0.223542	0.446609	0.500134	0.000267062	0.276769	0.276621	0.223364	0.223245
GCF_002005205.3	Agrobacterium rhizogenes	cellular organisms;Bacteria;Proteobacteria;Alphaproteobacteria;Rhizobiales;Rhizobiaceae;Rhizobium/Agrobacterium group;Agrobacterium;Agrobacterium rhizogenes	bacteria	na	Complete Genome	5482241	1107421	1100429	1629411	1644980	0		0.202002	0.200726	0.297216	0.300056	0.597272	0.499218	-0.00156451	0.201049	0.201679	0.298169	0.299103
GCF_000807315.1	Bradyrhizobium japonicum	cellular organisms;Bacteria;Proteobacteria;Alphaproteobacteria;Rhizobiales;Bradyrhizobiaceae;Bradyrhizobium;Bradyrhizobium japonicum	bacteria	na	Complete Genome	9224208	1677669	1674356	2935271	2936912	0		0.181877	0.181518	0.318214	0.318392	0.636606	0.500091	0.000181262	0.18173	0.181664	0.318361	0.318245
GCF_001887695.1	Bradyrhizobium japonicum	cellular organisms;Bacteria;Proteobacteria;Alphaproteobacteria;Rhizobiales;Bradyrhizobiaceae;Bradyrhizobium;Bradyrhizobium japonicum	bacteria	na	Complete Genome	10138651	1860975	1858608	3204448	3214620	0		0.183553	0.183319	0.316063	0.317066	0.633128	0.499615	-0.000769826	0.183295	0.183577	0.316321	0.316808
GCF_002944405.1	Sinorhizobium fredii	cellular organisms;Bacteria;Proteobacteria;Alphaproteobacteria;Rhizobiales;Rhizobiaceae;Sinorhizobium/Ensifer group;Sinorhizobium;Sinorhizobium fredii group;Sinorhizobium fredii	bacteria	na	Complete Genome	6557702	1234856	1236308	2040539	2045999	0		0.188306	0.188528	0.311167	0.311999	0.623166	0.499473	-0.00105403	0.188218	0.188616	0.311255	0.311911
GCF_013170705.1	Mesorhizobium loti	cellular organisms;Bacteria;Proteobacteria;Alphaproteobacteria;Rhizobiales;Phyllobacteriaceae;Mesorhizobium;Mesorhizobium loti	bacteria	representative genome	Complete Genome	6870350	1262629	1269816	2186562	2151343	0		0.183779	0.184826	0.318261	0.313134	0.631395	0.50204	0.00408014	0.185054	0.18355	0.316986	0.314409
GCF_013170865.1	Mesorhizobium loti	cellular organisms;Bacteria;Proteobacteria;Alphaproteobacteria;Rhizobiales;Phyllobacteriaceae;Mesorhizobium;Mesorhizobium loti	bacteria	na	Complete Genome	7200913	1331549	1339514	2284345	2245505	0		0.184914	0.18602	0.31723	0.311836	0.629066	0.502144	0.00428765	0.186262	0.184672	0.315882	0.313184
GCF_000747295.1	Sinorhizobium meliloti	cellular organisms;Bacteria;Proteobacteria;Alphaproteobacteria;Rhizobiales;Rhizobiaceae;Sinorhizobium/Ensifer group;Sinorhizobium;Sinorhizobium meliloti	bacteria	na	Complete Genome	6733414	1268173	1274613	2090202	2100422	0		0.18834	0.189297	0.310422	0.31194	0.622362	0.498763	-0.00247423	0.188351	0.189286	0.310411	0.311951
GCF_002197025.1	Sinorhizobium meliloti	cellular organisms;Bacteria;Proteobacteria;Alphaproteobacteria;Rhizobiales;Rhizobiaceae;Sinorhizobium/Ensifer group;Sinorhizobium;Sinorhizobium meliloti	bacteria	na	Complete Genome	7205853	1366632	1368866	2232041	2238314	0		0.189656	0.189966	0.309754	0.310624	0.620378	0.49941	-0.00118057	0.189587	0.190035	0.309823	0.310555
GCF_002197045.1	Sinorhizobium meliloti	cellular organisms;Bacteria;Proteobacteria;Alphaproteobacteria;Rhizobiales;Rhizobiaceae;Sinorhizobium/Ensifer group;Sinorhizobium;Sinorhizobium meliloti	bacteria	na	Complete Genome	7140241	1353776	1355493	2211788	2219184	0		0.189598	0.189839	0.309764	0.3108	0.620563	0.499362	-0.00127629	0.189476	0.18996	0.309886	0.310678
GCF_002197065.1	Sinorhizobium meliloti	cellular organisms;Bacteria;Proteobacteria;Alphaproteobacteria;Rhizobiales;Rhizobiaceae;Sinorhizobium/Ensifer group;Sinorhizobium;Sinorhizobium meliloti	bacteria	na	Complete Genome	6716226	1268558	1272170	2094714	2080784	0		0.18888	0.189417	0.311889	0.309814	0.621703	0.500768	0.00153628	0.189439	0.188858	0.311329	0.310374
GCF_002197085.1	Sinorhizobium meliloti	cellular organisms;Bacteria;Proteobacteria;Alphaproteobacteria;Rhizobiales;Rhizobiaceae;Sinorhizobium/Ensifer group;Sinorhizobium;Sinorhizobium meliloti	bacteria	na	Complete Genome	7281821	1395214	1392982	2246663	2246962	0		0.191602	0.191296	0.30853	0.308571	0.617102	0.500133	0.000265456	0.1915	0.191398	0.308633	0.308469
GCF_002197105.1	Sinorhizobium meliloti	cellular organisms;Bacteria;Proteobacteria;Alphaproteobacteria;Rhizobiales;Rhizobiaceae;Sinorhizobium/Ensifer group;Sinorhizobium;Sinorhizobium meliloti	bacteria	na	Complete Genome	6750789	1277170	1274053	2104785	2094781	0		0.189188	0.188727	0.311784	0.310302	0.622085	0.500972	0.00194362	0.189325	0.18859	0.311647	0.310438
GCF_002197125.1	Sinorhizobium meliloti	cellular organisms;Bacteria;Proteobacteria;Alphaproteobacteria;Rhizobiales;Rhizobiaceae;Sinorhizobium/Ensifer group;Sinorhizobium;Sinorhizobium meliloti	bacteria	na	Complete Genome	6808187	1286885	1291229	2110530	2119543	0		0.18902	0.189658	0.309999	0.311323	0.621322	0.499019	-0.0019619	0.188968	0.189711	0.310051	0.31127
GCF_002197145.1	Sinorhizobium meliloti	cellular organisms;Bacteria;Proteobacteria;Alphaproteobacteria;Rhizobiales;Rhizobiaceae;Sinorhizobium/Ensifer group;Sinorhizobium;Sinorhizobium meliloti	bacteria	na	Complete Genome	7042635	1338878	1336128	2188721	2178908	0		0.19011	0.18972	0.310782	0.309388	0.62017	0.500892	0.00178385	0.190254	0.189576	0.310638	0.309532
GCF_002197165.1	Sinorhizobium meliloti	cellular organisms;Bacteria;Proteobacteria;Alphaproteobacteria;Rhizobiales;Rhizobiaceae;Sinorhizobium/Ensifer group;Sinorhizobium;Sinorhizobium meliloti	bacteria	na	Complete Genome	6997718	1325393	1326275	2167812	2178238	0		0.189404	0.18953	0.309788	0.311278	0.621067	0.499192	-0.00161596	0.18916	0.189773	0.310032	0.311035
GCF_002197445.1	Sinorhizobium meliloti	cellular organisms;Bacteria;Proteobacteria;Alphaproteobacteria;Rhizobiales;Rhizobiaceae;Sinorhizobium/Ensifer group;Sinorhizobium;Sinorhizobium meliloti	bacteria	na	Complete Genome	7147943	1353739	1359404	2222600	2212200	0		0.189389	0.190181	0.310943	0.309488	0.62043	0.500331	0.000662428	0.189911	0.189659	0.310421	0.31001
GCF_002197465.1	Sinorhizobium meliloti	cellular organisms;Bacteria;Proteobacteria;Alphaproteobacteria;Rhizobiales;Rhizobiaceae;Sinorhizobium/Ensifer group;Sinorhizobium;Sinorhizobium meliloti	bacteria	na	Complete Genome	6981128	1320443	1324933	2165438	2170314	0		0.189145	0.189788	0.310185	0.310883	0.621068	0.499329	-0.00134162	0.189212	0.18972	0.310117	0.31095
GCF_002215195.1	Sinorhizobium meliloti	cellular organisms;Bacteria;Proteobacteria;Alphaproteobacteria;Rhizobiales;Rhizobiaceae;Sinorhizobium/Ensifer group;Sinorhizobium;Sinorhizobium meliloti	bacteria	na	Complete Genome	6703999	1269447	1263296	2081797	2089459	0		0.189357	0.188439	0.310531	0.311674	0.622204	0.499887	-0.000225388	0.188855	0.188941	0.311032	0.311172
GCF_002302355.1	Sinorhizobium meliloti	cellular organisms;Bacteria;Proteobacteria;Alphaproteobacteria;Rhizobiales;Rhizobiaceae;Sinorhizobium/Ensifer group;Sinorhizobium;Sinorhizobium meliloti	bacteria	na	Complete Genome	6140999	1156731	1152241	1912422	1919605	0		0.188362	0.187631	0.311419	0.312588	0.624007	0.499781	-0.000438528	0.187914	0.188079	0.311867	0.31214
GCF_002302375.1	Sinorhizobium meliloti	cellular organisms;Bacteria;Proteobacteria;Alphaproteobacteria;Rhizobiales;Rhizobiaceae;Sinorhizobium/Ensifer group;Sinorhizobium;Sinorhizobium meliloti	bacteria	na	Complete Genome	6472568	1220722	1214751	2016317	2020778	0		0.188599	0.187677	0.311517	0.312207	0.623724	0.500117	0.000233292	0.188182	0.188094	0.311935	0.311789
GCF_009664245.1	Sinorhizobium meliloti	cellular organisms;Bacteria;Proteobacteria;Alphaproteobacteria;Rhizobiales;Rhizobiaceae;Sinorhizobium/Ensifer group;Sinorhizobium;Sinorhizobium meliloti	bacteria	na	Complete Genome	7330060	1396759	1389098	2263616	2280582	0		0.190552	0.189507	0.308813	0.311127	0.61994	0.499365	-0.00126943	0.189789	0.190271	0.309576	0.310364
GCF_001679785.1	Rhizobium leguminosarum	cellular organisms;Bacteria;Proteobacteria;Alphaproteobacteria;Rhizobiales;Rhizobiaceae;Rhizobium/Agrobacterium group;Rhizobium;Rhizobium leguminosarum	bacteria	na	Complete Genome	8567819	1697781	1683419	2569565	2617054	0		0.198158	0.196482	0.299909	0.305452	0.60536	0.498067	-0.00386644	0.196557	0.198083	0.30151	0.303851
GCF_001890425.1	Rhizobium leguminosarum	cellular organisms;Bacteria;Proteobacteria;Alphaproteobacteria;Rhizobiales;Rhizobiaceae;Rhizobium/Agrobacterium group;Rhizobium;Rhizobium leguminosarum	bacteria	na	Complete Genome	8447336	1665496	1670681	2573438	2537721	0		0.197162	0.197776	0.304645	0.300417	0.605062	0.501807	0.00361439	0.198183	0.196755	0.303624	0.301437
GCF_002953715.1	Rhizobium leguminosarum	cellular organisms;Bacteria;Proteobacteria;Alphaproteobacteria;Rhizobiales;Rhizobiaceae;Rhizobium/Agrobacterium group;Rhizobium;Rhizobium leguminosarum	bacteria	na	Complete Genome	7788085	1532739	1532531	2345778	2377037	0		0.196806	0.196779	0.301201	0.305215	0.606415	0.498007	-0.00398699	0.196008	0.197577	0.301999	0.304417
GCF_003290405.1	Rhizobium leguminosarum	cellular organisms;Bacteria;Proteobacteria;Alphaproteobacteria;Rhizobiales;Rhizobiaceae;Rhizobium/Agrobacterium group;Rhizobium;Rhizobium leguminosarum	bacteria	na	Complete Genome	7935223	1570760	1561585	2384000	2418878	0		0.197948	0.196792	0.300433	0.304828	0.605261	0.49838	-0.0032391	0.19673	0.198009	0.30165	0.303611
GCF_011128975.1	Rhizobium leguminosarum	cellular organisms;Bacteria;Proteobacteria;Alphaproteobacteria;Rhizobiales;Rhizobiaceae;Rhizobium/Agrobacterium group;Rhizobium;Rhizobium leguminosarum	bacteria	na	Complete Genome	7648646	1508568	1500641	2305076	2334361	0		0.197233	0.196197	0.30137	0.305199	0.60657	0.498604	-0.00279239	0.196166	0.197264	0.302438	0.304132
GCF_000769405.2	Rhizobium leguminosarum bv. trifolii	cellular organisms;Bacteria;Proteobacteria;Alphaproteobacteria;Rhizobiales;Rhizobiaceae;Rhizobium/Agrobacterium group;Rhizobium;Rhizobium leguminosarum;Rhizobium leguminosarum bv. trifolii	bacteria	na	Complete Genome	7118658	1393300	1391511	2152782	2181065	0		0.195725	0.195474	0.302414	0.306387	0.608801	0.498139	-0.00372177	0.194871	0.196327	0.303268	0.305533
GCF_011604465.1	Rhizobium leguminosarum bv. trifolii	cellular organisms;Bacteria;Proteobacteria;Alphaproteobacteria;Rhizobiales;Rhizobiaceae;Rhizobium/Agrobacterium group;Rhizobium;Rhizobium leguminosarum;Rhizobium leguminosarum bv. trifolii	bacteria	na	Complete Genome	7812798	1527935	1537447	2398820	2348596	0		0.195568	0.196786	0.307037	0.300609	0.607646	0.502605	0.00521094	0.197199	0.195155	0.305406	0.30224
GCF_011604485.1	Rhizobium leguminosarum bv. trifolii	cellular organisms;Bacteria;Proteobacteria;Alphaproteobacteria;Rhizobiales;Rhizobiaceae;Rhizobium/Agrobacterium group;Rhizobium;Rhizobium leguminosarum;Rhizobium leguminosarum bv. trifolii	bacteria	na	Complete Genome	7035472	1370497	1385144	2164251	2115580	0		0.194798	0.19688	0.30762	0.300702	0.608322	0.502418	0.00483607	0.196786	0.194892	0.305632	0.30269
GCF_011604505.1	Rhizobium leguminosarum bv. trifolii	cellular organisms;Bacteria;Proteobacteria;Alphaproteobacteria;Rhizobiales;Rhizobiaceae;Rhizobium/Agrobacterium group;Rhizobium;Rhizobium leguminosarum;Rhizobium leguminosarum bv. trifolii	bacteria	na	Complete Genome	7932610	1559153	1567739	2425731	2379987	0		0.19655	0.197632	0.305792	0.300026	0.605818	0.502342	0.00468421	0.198014	0.196168	0.304328	0.30149
GCF_011604525.1	Rhizobium leguminosarum bv. trifolii	cellular organisms;Bacteria;Proteobacteria;Alphaproteobacteria;Rhizobiales;Rhizobiaceae;Rhizobium/Agrobacterium group;Rhizobium;Rhizobium leguminosarum;Rhizobium leguminosarum bv. trifolii	bacteria	na	Complete Genome	7496056	1459428	1471077	2305626	2259925	0		0.194693	0.196247	0.307579	0.301482	0.60906	0.502271	0.00454266	0.196358	0.194582	0.305914	0.303147
GCF_011604545.1	Rhizobium leguminosarum bv. trifolii	cellular organisms;Bacteria;Proteobacteria;Alphaproteobacteria;Rhizobiales;Rhizobiaceae;Rhizobium/Agrobacterium group;Rhizobium;Rhizobium leguminosarum;Rhizobium leguminosarum bv. trifolii	bacteria	na	Complete Genome	7594387	1489710	1501137	2326215	2277325	0		0.196159	0.197664	0.306307	0.299869	0.606177	0.502466	0.00493299	0.197883	0.19594	0.304583	0.301593
[truncated: 16,811 more rows]
